# Supplementary material for: Combining evidence from human genetic and functional screens to identify pathways altering obesity and fat distribution
Source: Am J Hum Genet. 2025 Sep 4;112(10):2316–37. doi: 10.1016/j.ajhg.2025.08.013 (PMC12696503; doi:10.1016/j.ajhg.2025.08.013)
Supplement: Data S1. Tables S3–S8, S15, and S16 [file mmc2.xlsx]

## Sheet: ST3. Significant genes
Gene symbol	Ensembl ID	Phenotype (for gene test with minimal p-value)	Consequence mask (mask with minimal p-value for trait)	Total minor allele count	Rare variants in mask (MAF<0.01, MAC>10)	Ultra-rare variants in mask (MAC≤10)	Total MAF	Common finemapped variants exist for conditioning	Significance category	SKAT-O P (conditioned)	Burden P (conditioned)	Burden effect size (conditioned)	Burden standard error (conditioned)	SKAT P (conditioned)	Unweighted burden effect size (conditioned)	SKAT-O P (unconditioned)	Burden P (unconditioned)	Burden effect size (unconditioned)	Burden standard error (unconditioned)	SKAT P (unconditioned)	Unweighted burden effect size (unconditioned)
PLIN1	ENSG00000166819	whr_adj_bmi	pLoF	836	12	36	0.00104201	TRUE	exome_wide	8.94248e-23	8.98119e-21	-0.00937133	0.00100256	2.65863e-17	-0.233409	4.36255e-23	5.91841e-21	-0.00941529	0.00100254	1.18398e-17	-0.234508
PLIN4	ENSG00000167676	whr_adj_bmi	pLoF	3560	19	102	0.00443755	TRUE	exome_wide	1.00339e-13	3.25302e-14	0.00377633	0.000497682	4.35784e-11	0.0913001	1.45298e-13	4.31029e-14	0.00375417	0.000497158	7.37922e-11	0.0907491
MC4R	ENSG00000166603	bmi	pLoF	187	5	18	0.000234348	TRUE	exome_wide	1.05353e-12	2.0327e-13	0.0212972	0.00289891	6.15715e-09	0.531771	9.2965e-13	1.87002e-13	0.0213287	0.0028988	5.42727e-09	0.532557
KEAP1	ENSG00000079999	whr_adj_bmi	pLoF;damaging_missense	273	4	84	0.000340762	TRUE	exome_wide	1.76444e-11	2.52062e-12	0.0122655	0.00175168	7.431e-08	0.305432	2.83652e-11	4.05217e-12	0.0121484	0.00175167	7.7588e-08	0.302521
PKD1	ENSG00000008710	whr_adj_bmi	pLoF	176	2	95	0.000218657	TRUE	exome_wide	7.67745e-11	8.49995e-07	0.0124506	0.0025288	1.12023e-11	0.310689	7.23353e-11	8.17393e-07	0.01247	0.00252881	1.05575e-11	0.311173
PLIN4	ENSG00000167676	body_fat_percentage	pLoF	3506	19	101	0.00443509	TRUE	exome_wide	1.22762e-10	2.11415e-10	-0.00330158	0.000519703	1.27568e-09	-0.0800916	1.83389e-10	2.86274e-10	-0.00327716	0.000519687	1.85432e-09	-0.079494
BLTP1	ENSG00000138688	bmi	pLoF	600	7	275	0.000747103	TRUE	exome_wide	2.15441e-10	1.71834e-10	0.0104423	0.00163554	5.50525e-08	0.257661	2.15209e-10	9.18564e-11	0.0105976	0.00163549	4.53164e-08	0.261496
PLD1	ENSG00000075651	whr_adj_bmi	pLoF;damaging_missense	9324	41	199	0.0116321	TRUE	exome_wide	4.6859e-10	2.88033e-09	0.0018872	0.000317803	2.65701e-05	0.0440645	1.03082e-07	5.56708e-08	0.0018423	0.000339146	4.39028e-05	0.0430021
COL5A3	ENSG00000080573	whr_adj_bmi	pLoF;damaging_missense	3111	58	304	0.00388386	TRUE	exome_wide	5.23298e-10	2.97782e-09	0.00312422	0.0005266	6.00497e-06	0.0780812	4.91573e-10	2.88718e-09	0.00312683	0.00052659	6.82358e-06	0.0781563
PDE3B	ENSG00000152270	whr_adj_bmi	pLoF	1057	8	60	0.00131814	TRUE	exome_wide	5.91418e-10	7.0882e-10	-0.00675527	0.0010959	7.37874e-08	-0.166083	2.85822e-17	5.09053e-18	-0.00784133	0.000906373	4.75481e-16	-0.192429
CHMP4B	ENSG00000101421	body_fat_percentage	pLoF	2	0	1	2.5307e-06	TRUE	bh_sig_fdr_0.01_after_cond	3.87805e-05	3.87805e-05	-0.0867368	0.0210801	3.87805e-05	-2.16768	3.50639e-05	3.50639e-05	-0.0872	0.021074	3.50639e-05	-2.17987
ANKRD12	ENSG00000101745	whr_adj_bmi	pLoF	308	5	122	0.000383691	TRUE	exome_wide	1.70866e-09	6.66871e-08	0.00954085	0.00176687	1.29634e-08	0.237789	1.7399e-09	1.24036e-08	0.00948055	0.00166498	1.59258e-08	0.236286
INHBE	ENSG00000139269	whr_adj_bmi	pLoF	954	7	16	0.00118913	TRUE	exome_wide	3.26637e-09	1.37435e-07	-0.00495514	0.000940496	2.07241e-07	-0.122693	1.48009e-08	1.3904e-07	-0.00498424	0.000946401	1.72165e-07	-0.123418
PTPRG	ENSG00000144724	bmi	pLoF	194	1	119	0.000242159	TRUE	exome_wide	2.89803e-08	1.15002e-07	0.0151562	0.00285898	3.12893e-08	0.377148	1.37413e-08	8.30653e-08	0.0152825	0.00285102	2.38533e-08	0.380292
PPARG	ENSG00000132170	body_fat_percentage	pLoF;damaging_missense	168	4	62	0.000213985	TRUE	exome_wide	2.89825e-08	4.33888e-07	-0.0117306	0.00232131	9.37153e-08	-0.29234	2.89908e-08	2.94173e-07	-0.0118471	0.00231066	4.23314e-08	-0.295568
APBA1	ENSG00000107282	bmi	pLoF	128	2	57	0.00015893	TRUE	exome_wide	6.24895e-08	5.1219e-08	0.0190599	0.00349914	1.72357e-06	0.475384	6.25101e-08	5.17652e-08	0.0190532	0.00349912	1.68987e-06	0.475217
INSR	ENSG00000171105	whr_adj_bmi	pLoF	151	2	53	0.000188163	TRUE	exome_wide	6.37774e-08	4.19762e-07	-0.0119716	0.00236603	8.15204e-08	-0.298639	6.58398e-08	5.58508e-07	-0.011808	0.00235922	8.62033e-08	-0.294562
DEFB112	ENSG00000180872	tissuefatp_androidgynoidratio	pLoF	1	0	1	1.26037e-05	TRUE	bh_sig_fdr_0.01_after_cond	3.20272e-06	3.20272e-06	0.146173	0.0313853	3.20272e-06	3.65031	2.65271e-06	2.65271e-06	0.147264	0.0313593	2.65271e-06	3.68049
GPR151	ENSG00000173250	bmi	pLoF	8313	15	22	0.0103648	TRUE	exome_wide	6.59713e-08	8.80449e-08	-0.00267616	0.000500234	2.27561e-07	-0.0581131	1.34842e-07	2.01884e-07	-0.00263959	0.000507848	3.10083e-07	-0.0573469
GPR151	ENSG00000173250	body_fat_percentage	pLoF	8209	15	22	0.0103869	TRUE	exome_wide	6.60033e-08	2.51383e-07	-0.00199082	0.000386068	1.55237e-07	-0.0434709	6.61001e-08	2.52717e-07	-0.00199042	0.000386063	1.56883e-07	-0.0434597
DIDO1	ENSG00000101191	bmi	pLoF	25	0	22	3.11675e-05	TRUE	exome_wide	1.10209e-07	1.10209e-07	0.0420305	0.00791679	1.10209e-07	1.04992	1.14426e-07	1.14426e-07	0.0419733	0.00791624	1.14426e-07	1.04855
SLC12A5	ENSG00000124140	bmi	pLoF	13	0	13	1.62071e-05	TRUE	exome_wide	1.10615e-07	1.10615e-07	0.0578676	0.0109012	1.10615e-07	1.44611	1.21377e-07	1.21377e-07	0.057681	0.0109009	1.21377e-07	1.44146
PDE3B	ENSG00000152270	body_fat_percentage	pLoF	1046	8	58	0.00132358	TRUE	exome_wide	1.34081e-07	2.08684e-07	0.00490164	0.000944178	3.26995e-07	0.120396	1.34161e-07	2.10853e-07	0.00489935	0.000944088	3.34878e-07	0.12034
PTPRG	ENSG00000144724	body_fat_percentage	pLoF	192	1	119	0.000243233	TRUE	exome_wide	1.35293e-07	8.25349e-07	0.0107304	0.00217686	1.46301e-07	0.267047	6.53334e-08	5.08797e-07	0.0109196	0.00217393	8.52366e-08	0.27176
FEZF2	ENSG00000153266	abdominal_fat_ratio	pLoF;damaging_missense	2	0	2	4.83395e-05	FALSE	bh_sig_fdr_0.01_after_cond	2.74133e-05	2.74133e-05	-0.106148	0.0253099	2.74133e-05	-2.65063	2.74133e-05	2.74133e-05	-0.106148	0.0253099	2.74133e-05	-2.65063
RIF1	ENSG00000080345	body_fat_percentage	pLoF	89	0	66	0.000112616	TRUE	exome_wide	1.4093e-07	1.4093e-07	0.0166879	0.00317018	1.4093e-07	0.416068	1.82416e-07	1.82416e-07	0.0165359	0.00316997	1.82416e-07	0.412283
GIPR	ENSG00000010310	bmi	pLoF;damaging_missense	2835	22	139	0.00353219	TRUE	bh_sig_fdr_0.01_after_cond	2.32011e-07	1.33784e-05	-0.00331904	0.000762328	3.00908e-07	-0.0818302	2.45988e-07	1.27036e-05	-0.0033277	0.000762333	2.67212e-07	-0.0820477
ZNF512B	ENSG00000196700	bmi	pLoF	41	1	25	5.1401e-05	TRUE	bh_sig_fdr_0.01_after_cond	3.16355e-07	4.98272e-07	0.0312162	0.00620974	1.23099e-06	0.779856	3.0998e-07	4.42878e-07	0.0313361	0.00620574	1.11172e-06	0.782851
ABCA1	ENSG00000165029	whr_adj_bmi	pLoF;damaging_missense	3825	32	362	0.00477111	TRUE	bh_sig_fdr_0.01_after_cond	6.50033e-07	3.07486e-07	-0.00243615	0.000475923	7.38706e-05	-0.0597605	3.62411e-07	1.79562e-07	-0.002474	0.000474006	4.91122e-05	-0.060709
GLP1R	ENSG00000112164	abdominal_fat_ratio	pLoF	3	0	3	7.25093e-05	FALSE	bh_sig_fdr_0.01_after_cond	1.6801e-06	1.6801e-06	-0.0989864	0.0206716	1.6801e-06	-2.47036	1.6801e-06	1.6801e-06	-0.0989864	0.0206716	1.6801e-06	-2.47036
UBR3	ENSG00000144357	bmi	pLoF;damaging_missense	790	15	227	0.000987187	TRUE	bh_sig_fdr_0.01_after_cond	8.99331e-07	1.72521e-06	0.00676213	0.00141372	2.21227e-06	0.167428	8.97642e-07	1.5946e-06	0.00678537	0.00141391	2.43321e-06	0.167979
RLN1	ENSG00000107018	body_fat_percentage	pLoF;damaging_missense	534	8	22	0.000675737	TRUE	bh_sig_fdr_0.01_after_cond	1.37905e-06	1.40698e-06	-0.00625027	0.00129566	0.000116231	-0.155643	2.21053e-06	1.7859e-06	-0.00618501	0.00129495	0.000121729	-0.154022
TOX4	ENSG00000092203	bmi	pLoF	42	0	30	5.23614e-05	TRUE	bh_sig_fdr_0.01_after_cond	1.77014e-06	1.77014e-06	0.0291495	0.00610074	1.77014e-06	0.727797	1.93225e-06	1.93225e-06	0.0290404	0.00610043	1.93225e-06	0.725097
MYCBP2	ENSG00000005810	whr_adj_bmi	pLoF	137	2	77	0.000170199	TRUE	bh_sig_fdr_0.01_after_cond	2.05084e-06	3.41802e-06	0.0114839	0.00247287	7.75224e-06	0.286469	3.17333e-06	3.79295e-06	0.0114308	0.0024729	8.34416e-06	0.285143
CLK3	ENSG00000179335	whr_adj_bmi	pLoF;damaging_missense	1107	13	121	0.00138003	TRUE	bh_sig_fdr_0.01_after_cond	2.88294e-06	3.31803e-06	0.00405986	0.000873072	7.01436e-06	0.10093	3.66405e-06	4.1092e-06	0.00402123	0.000873083	7.88853e-06	0.0999754
RHOJ	ENSG00000126785	whr_adj_bmi	pLoF;damaging_missense	8561	11	69	0.0106764	TRUE	bh_sig_fdr_0.01_after_cond	3.23214e-06	3.61856e-06	0.00177516	0.000383224	0.000105231	0.0355333	4.6741e-06	4.05924e-06	0.00176621	0.000383266	0.000117498	0.0353415
GIGYF1	ENSG00000146830	whr_adj_bmi	pLoF	141	1	84	0.000176187	TRUE	bh_sig_fdr_0.01_after_cond	3.31797e-06	2.59909e-06	0.0114451	0.00243503	4.91782e-05	0.285337	3.29308e-06	2.57299e-06	0.0114499	0.00243497	4.79679e-05	0.285456
GPATCH2	ENSG00000092978	whr_adj_bmi	pLoF	246	4	30	0.000306576	TRUE	bh_sig_fdr_0.01_after_cond	3.71352e-06	1.34557e-05	-0.00803184	0.00184531	6.66058e-06	-0.200345	5.64964e-06	1.80754e-05	-0.00791179	0.00184535	1.03784e-05	-0.197347
BIN1	ENSG00000136717	whr_adj_bmi	pLoF;damaging_missense	656	18	129	0.000818926	TRUE	bh_sig_fdr_0.01_after_cond	3.94233e-06	0.000211893	0.00427057	0.00115284	4.31031e-06	0.106681	4.15028e-06	0.000291753	0.00417608	0.00115281	4.62154e-06	0.104383
HECTD4	ENSG00000173064	body_fat_percentage	pLoF;damaging_missense	2153	37	382	0.00272634	TRUE	bh_sig_fdr_0.01_after_cond	4.36459e-06	0.00969168	0.00171415	0.000662694	2.52126e-06	0.0430174	3.13659e-06	0.00867769	0.00173921	0.000662683	2.18603e-06	0.0436403
ADAMTS3	ENSG00000156140	body_fat_percentage	pLoF;damaging_missense	4705	22	185	0.00595182	TRUE	bh_sig_fdr_0.01_after_cond	5.06994e-06	4.29916e-06	-0.00215787	0.000469474	0.000670096	-0.0500956	8.00645e-06	7.13313e-06	-0.00210734	0.000469375	0.000729292	-0.0489744
FXYD5	ENSG00000089327	bmi	pLoF	36	1	7	4.49208e-05	TRUE	bh_sig_fdr_0.01_after_cond	5.88869e-06	0.0128073	0.0164225	0.0065978	4.7892e-06	0.410434	6.00736e-06	0.0129802	0.016391	0.00659778	5.00504e-06	0.409644
MFAP5	ENSG00000197614	whr_adj_bmi	pLoF;damaging_missense	2042	14	56	0.00254819	TRUE	bh_sig_fdr_0.01_after_cond	7.42328e-06	4.09539e-05	-0.00266999	0.000650895	1.2919e-05	-0.0658852	3.97875e-06	2.77838e-05	-0.00272744	0.000650799	7.71197e-06	-0.0673111
MLXIPL	ENSG00000009950	whr_adj_bmi	pLoF	159	3	41	0.000198234	TRUE	bh_sig_fdr_0.01_after_cond	1.16844e-05	9.515e-06	0.0101399	0.00229	0.002301	0.252946	1.1711e-05	9.31881e-06	0.0101501	0.00228998	0.00227531	0.2532
AFF3	ENSG00000144218	body_fat_percentage	pLoF	36	0	27	4.55527e-05	TRUE	bh_sig_fdr_0.01_after_cond	1.21543e-05	1.21543e-05	0.0217646	0.00497499	1.21543e-05	0.54351	1.03301e-05	1.03301e-05	0.021939	0.00497466	1.03301e-05	0.547875
UBR2	ENSG00000024048	body_fat_percentage	pLoF	138	1	71	0.000174312	TRUE	bh_sig_fdr_0.01_after_cond	1.26765e-05	1.17785e-05	0.0111823	0.00255208	6.55153e-05	0.278658	1.0505e-05	1.0258e-05	0.0112594	0.0025522	5.86376e-05	0.280578
RPRD2	ENSG00000163125	tissuefatp_androidgynoidratio	pLoF;damaging_missense	288	2	7	0.00363043	TRUE	bh_sig_fdr_0.01_after_cond	1.27869e-05	6.61152e-06	0.00868417	0.00192732	4.22964e-05	0.208694	1.59373e-05	8.1903e-06	0.00859427	0.0019269	5.55306e-05	0.206223
PCSK1	ENSG00000175426	bmi	pLoF;damaging_missense	1281	22	155	0.00159859	TRUE	bh_sig_fdr_0.01_after_cond	1.43926e-05	3.95939e-05	0.0045692	0.00111177	2.81304e-05	0.113612	1.99185e-05	5.47452e-05	0.00448465	0.00111161	3.58452e-05	0.111509
CPM	ENSG00000135678	whr_adj_bmi	pLoF	72	1	26	8.93522e-05	TRUE	bh_sig_fdr_0.01_after_cond	1.45273e-05	1.20845e-05	0.014926	0.00341083	0.000246432	0.372647	1.45415e-05	1.21177e-05	0.0149234	0.00341071	0.000246248	0.372584
PCBD2	ENSG00000132570	gynoid_tissue_fatp	pLoF;damaging_missense	4	0	4	5.04147e-05	FALSE	bh_sig_fdr_0.01_after_cond	1.25242e-05	1.25242e-05	-0.0621905	0.0142369	1.25242e-05	-1.55255	1.25242e-05	1.25242e-05	-0.0621905	0.0142369	1.25242e-05	-1.55255
TRIP10	ENSG00000125733	tissuefatp_androidgynoidratio	pLoF;damaging_missense	159	4	50	0.00200331	FALSE	bh_sig_fdr_0.01_after_cond	1.47681e-05	0.00567583	-0.00697496	0.00252173	1.27595e-05	-0.173456	1.47681e-05	0.00567583	-0.00697496	0.00252173	1.27595e-05	-0.173456
EI24	ENSG00000149547	body_fat_percentage	pLoF	54	0	33	6.8329e-05	TRUE	bh_sig_fdr_0.01_after_cond	1.48566e-05	1.48566e-05	0.0176591	0.00407756	1.48566e-05	0.440754	1.39786e-05	1.39786e-05	0.0177136	0.00407753	1.39786e-05	0.442115
KIF18B	ENSG00000186185	android_tissue_fatp	pLoF;damaging_missense	932	3	26	0.0117462	FALSE	bh_sig_fdr_0.01_after_cond	1.59184e-05	1.99844e-05	-0.00656348	0.00153889	4.51041e-05	-0.139364	1.59184e-05	1.99844e-05	-0.00656348	0.00153889	4.51041e-05	-0.139364
SLC6A7	ENSG00000011083	visceral_adipose_tissue_volume_vat	pLoF;damaging_missense	351	4	35	0.00825778	FALSE	bh_sig_fdr_0.01_after_cond	1.80102e-05	1.10629e-05	-0.0085757	0.00195111	0.000401024	-0.201138	1.80102e-05	1.10629e-05	-0.0085757	0.00195111	0.000401024	-0.201138
MMACHC	ENSG00000132763	whr_adj_bmi	pLoF	819	4	13	0.00102142	TRUE	bh_sig_fdr_0.01_after_cond	1.83976e-05	0.000119102	0.0039648	0.00103036	1.87019e-05	0.0974159	2.18765e-05	0.000135772	0.00393152	0.00103034	2.15262e-05	0.0965999
KIF1B	ENSG00000054523	bmi	pLoF	98	0	68	0.000122177	TRUE	bh_sig_fdr_0.01_after_cond	1.85281e-05	1.85281e-05	0.0171522	0.00400571	1.85281e-05	0.427548	1.52939e-05	1.52939e-05	0.017322	0.00400562	1.52939e-05	0.431781
EXOC7	ENSG00000182473	bmi	pLoF	157	2	46	0.000196243	TRUE	bh_sig_fdr_0.01_after_cond	1.97282e-05	0.00118632	0.0102558	0.00316326	1.20002e-05	0.256068	2.06489e-05	0.00119723	0.0102473	0.00316321	1.27093e-05	0.255857
ABCC10	ENSG00000124574	bmi	pLoF;damaging_missense	9115	77	435	0.0113643	TRUE	bh_sig_fdr_0.01_after_cond	2.06191e-05	2.35641e-05	-0.00185582	0.000438922	0.0003162	-0.0442801	2.93206e-05	3.03995e-05	-0.00183043	0.000438905	0.000451051	-0.0436405
HPDL	ENSG00000186603	tissuefatp_androidgynoidratio	pLoF	15	0	6	0.000189055	TRUE	bh_sig_fdr_0.01_after_cond	2.07763e-05	2.07763e-05	-0.0347052	0.00815368	2.07763e-05	-0.863678	2.21524e-05	2.21524e-05	-0.0345866	0.00815334	2.21524e-05	-0.86075
EIF4A1	ENSG00000161960	whr_adj_bmi	pLoF;damaging_missense	204	5	61	0.000254939	TRUE	bh_sig_fdr_0.01_after_cond	2.13127e-05	0.0201698	0.00470028	0.00202321	1.82465e-05	0.117494	1.74944e-05	0.0182451	0.00477601	0.00202321	1.45314e-05	0.119384
SLTM	ENSG00000137776	bmi	pLoF	76	0	51	9.47492e-05	TRUE	bh_sig_fdr_0.01_after_cond	2.23943e-05	2.23943e-05	0.0193025	0.00455292	2.23943e-05	0.481459	2.65122e-05	2.65122e-05	0.0191287	0.0045528	2.65122e-05	0.477132
DBX1	ENSG00000109851	bmi	pLoF;damaging_missense	397	7	56	0.000495644	TRUE	bh_sig_fdr_0.01_after_cond	2.28529e-05	0.00442867	0.00565472	0.00198697	1.06689e-05	0.141277	2.1132e-05	0.00428647	0.00567518	0.00198692	9.58841e-06	0.141788
OPN1LW	ENSG00000102076	whr_adj_bmi	pLoF	14	0	7	1.74586e-05	TRUE	bh_sig_fdr_0.01_after_cond	2.37756e-05	2.37756e-05	-0.0329553	0.007798	2.37756e-05	-0.823537	2.51361e-05	2.51361e-05	-0.0328538	0.00779713	2.51361e-05	-0.821002
SOX8	ENSG00000005513	tissuefatp_androidgynoidratio	pLoF;damaging_missense	26	1	12	0.000328055	FALSE	bh_sig_fdr_0.01_after_cond	2.38604e-05	3.77254e-05	-0.0254641	0.00617913	2.151e-05	-0.633651	2.38604e-05	3.77254e-05	-0.0254641	0.00617913	2.151e-05	-0.633651
GABRA5	ENSG00000186297	bmi	pLoF;damaging_missense	207	5	77	0.000260344	TRUE	bh_sig_fdr_0.01_after_cond	2.44858e-05	2.90207e-05	0.0114961	0.00274959	0.000173613	0.290389	2.38032e-05	2.69512e-05	0.0115421	0.00274955	0.000151877	0.291483
CRYBG3	ENSG00000080200	bmi	pLoF	730	13	148	0.000908904	TRUE	bh_sig_fdr_0.01_after_cond	2.60791e-05	3.08295e-05	0.00613381	0.00147191	0.000131937	0.15266	1.82437e-05	2.1055e-05	0.00626017	0.0014718	0.000118266	0.155792
STAB1	ENSG00000010327	whr_adj_bmi	pLoF	1866	30	211	0.00232726	TRUE	bh_sig_fdr_0.01_after_cond	2.82353e-05	1.46261e-05	-0.00291094	0.000671613	0.0405447	-0.0721596	2.41297e-05	1.27679e-05	-0.00293075	0.000671568	0.0312041	-0.072664
PLCB4	ENSG00000101333	body_fat_percentage	pLoF	92	1	48	0.000116105	TRUE	bh_sig_fdr_0.01_after_cond	2.84951e-05	0.000105249	-0.012142	0.00313086	2.82489e-05	-0.303074	3.39755e-05	0.000118851	-0.012049	0.00313084	3.11184e-05	-0.300756
ATP13A1	ENSG00000105726	body_fat_percentage	pLoF	134	3	40	0.000169064	TRUE	bh_sig_fdr_0.01_after_cond	2.85176e-05	1.44864e-05	0.0112084	0.00258476	0.000937445	0.279858	3.04576e-05	1.56546e-05	0.0111646	0.00258483	0.0010173	0.278763
IFFO2	ENSG00000169991	tissuefatp_androidgynoidratio	pLoF;damaging_missense	78	2	22	0.000982391	TRUE	bh_sig_fdr_0.01_after_cond	2.86977e-05	0.00107953	0.0117775	0.00360286	2.43903e-05	0.0857105	2.86557e-05	0.00117526	0.0116904	0.00360279	2.4225e-05	0.290189
SMIM12	ENSG00000163866	whr_adj_bmi	pLoF;damaging_missense	183	3	21	0.00022987	TRUE	bh_sig_fdr_0.01_after_cond	3.07545e-05	0.000727195	0.00723264	0.0021404	2.61594e-05	0.180996	2.51588e-05	0.000579042	0.00736558	0.00214038	2.18632e-05	0.18429
DENND5B	ENSG00000170456	bmi	pLoF	38	0	32	4.73746e-05	TRUE	bh_sig_fdr_0.01_after_cond	3.35213e-05	3.35213e-05	-0.0266289	0.00641952	3.35213e-05	-0.664961	2.7895e-05	2.7895e-05	-0.0268971	0.00641934	2.7895e-05	-0.671663
CTXN2	ENSG00000233932	body_fat_percentage	pLoF	18	1	4	2.30614e-05	TRUE	bh_sig_fdr_0.01_after_cond	3.39876e-05	2.93889e-05	-0.0293589	0.00702676	0.000382376	-0.73369	2.84603e-05	2.6462e-05	-0.029526	0.00702673	0.000352011	-0.737869
TM4SF20	ENSG00000168955	tissuefatp_androidgynoidratio	pLoF	9	0	8	0.000113433	FALSE	bh_sig_fdr_0.01_after_cond	3.05251e-05	3.05251e-05	-0.0436835	0.0104769	3.05251e-05	-1.08912	3.05251e-05	3.05251e-05	-0.0436835	0.0104769	3.05251e-05	-1.08912
HERC1	ENSG00000103657	whr_adj_bmi	pLoF;damaging_missense	3810	66	580	0.00475625	TRUE	bh_sig_fdr_0.01_after_cond	3.46063e-05	0.000217082	0.00175069	0.000473382	8.6331e-05	0.0438584	3.68447e-05	0.000223532	0.00174713	0.000473372	9.95e-05	0.0437663
HOXC9	ENSG00000180806	whr_adj_bmi	pLoF	114	5	14	0.000141164	TRUE	bh_sig_fdr_0.01_after_cond	3.52363e-05	2.3118e-05	0.0134776	0.00318436	0.00272476	0.33671	4.09235e-05	2.62994e-05	0.0133845	0.00318426	0.00296825	0.334387
FBN2	ENSG00000138829	body_fat_percentage	pLoF	111	0	81	0.000140454	TRUE	bh_sig_fdr_0.01_after_cond	3.74652e-05	3.74652e-05	0.0117302	0.00284536	3.74652e-05	0.292267	4.13669e-05	4.13669e-05	0.011665	0.00284533	4.13669e-05	0.290644
PKP4	ENSG00000144283	bmi	pLoF	176	2	77	0.000220137	TRUE	bh_sig_fdr_0.01_after_cond	4.19928e-05	4.85438e-05	-0.0121496	0.00299064	7.35451e-05	-0.303043	4.27998e-05	4.98417e-05	-0.0121305	0.00299049	7.79465e-05	-0.302566
VGF	ENSG00000128564	bmi	pLoF	8	0	8	9.97359e-06	TRUE	bh_sig_fdr_0.01_after_cond	3.87259e-05	3.87259e-05	-0.0571807	0.0138958	3.87259e-05	-1.42913	2.69127e-05	2.69127e-05	-0.058333	0.013895	2.69127e-05	-1.45798
APOM	ENSG00000204444	visceral_adipose_tissue_volume_vat	pLoF;damaging_missense	21	0	9	0.000494048	FALSE	bh_sig_fdr_0.01_after_cond	4.37478e-05	4.37478e-05	0.0308324	0.0075445	4.37478e-05	0.761723	4.37478e-05	4.37478e-05	0.0308324	0.0075445	4.37478e-05	0.761723

## Sheet: ST4. All of Us replication
gene_id	gene_symbol	Pvalue_SKATO	Pvalue_Burden	Pvalue_SKAT	BETA_Burden	annotation	EUR_or_META	phenotype	effect_direction
ENSG00000165029	ABCA1	0.053275	0.038214	0.062069	0.0074593	pLoF	EUR	BMI	+
ENSG00000166603	MC4R	7.4044e-15	8.962e-08	7.1429e-13	5.3466	pLoF;missenseLC	META	BMI	+
ENSG00000165029	ABCA1	0.32068	0.41286	0.18978	0.00041933	pLoF;missenseLC	EUR	BMI	+
ENSG00000166603	MC4R	2.0677e-12	5.4838e-06	8.5324e-12	-4.5454	pLoF;missenseLC	META	WHRadjBMI	-
ENSG00000166603	MC4R	1.526e-06	3.1954e-06	1.2075e-05	0.0064564	pLoF;missenseLC	EUR	BMI	+
ENSG00000137776	SLTM	2.7477e-07	5.7431e-08	2.7477e-07	5.4266	pLoF	META	BMI	+
ENSG00000165029	ABCA1	0.20973	0.15814	0.13496	-0.00071886	pLoF;missenseLC	EUR	WHRadjBMI	-
ENSG00000166603	MC4R	1.6485e-06	1.8914e-06	3.826e-06	-4.7647	pLoF	META	WHRadjBMI	-
ENSG00000124574	ABCC10	1	0.89545	1	0.00046104	pLoF	EUR	BMI	+
ENSG00000137776	SLTM	2.4481e-06	5.6111e-07	2.4481e-06	-5.0041	pLoF	META	WHRadjBMI	-
ENSG00000124574	ABCC10	0.61183	0.40331	0.48176	0.00037909	pLoF;missenseLC	EUR	BMI	+
ENSG00000010310	GIPR	7.2387e-06	8.6467e-08	0.008373	5.3531	pLoF;missenseLC	META	WHRadjBMI	+
ENSG00000124574	ABCC10	1	0.9578	1	-0.00018913	pLoF	EUR	WHRadjBMI	-
ENSG00000173064	HECTD4	1.6538e-05	2.3219e-06	1.4393e-05	4.7232	pLoF	META	BMI	+
ENSG00000124574	ABCC10	0.76791	0.63104	0.54976	-0.00021674	pLoF;missenseLC	EUR	WHRadjBMI	-
ENSG00000008710	PKD1	7.949e-05	2.7342e-05	7.949e-05	4.1945	pLoF	META	WHRadjBMI	+
ENSG00000156140	ADAMTS3	0.6327	0.49886	0.69222	0.0043563	pLoF	EUR	BMI	+
ENSG00000166603	MC4R	7.9676e-05	1.6264e-06	0.00011547	4.795	pLoF	META	BMI	+
ENSG00000156140	ADAMTS3	0.4665	0.73778	0.29637	-0.00021383	pLoF;missenseLC	EUR	BMI	-
ENSG00000010310	GIPR	0.00012815	6.0795e-06	0.01902	-4.5236	pLoF;missenseLC	META	BMI	-
ENSG00000156140	ADAMTS3	0.50323	0.50323	0.50323	-0.0042904	pLoF	EUR	WHRadjBMI	-
ENSG00000167676	PLIN4	0.00025388	0.032061	0.02166	-2.1437	pLoF	META	BMI	-
ENSG00000156140	ADAMTS3	0.80999	0.60753	0.6423	-0.00032659	pLoF;missenseLC	EUR	WHRadjBMI	-
ENSG00000054523	KIF1B	0.00029211	7.0774e-05	0.00029211	3.9737	pLoF	META	BMI	+
ENSG00000144218	AFF3	0.12205	0.12205	0.12205	0.016269	pLoF	EUR	BMI	+
ENSG00000167676	PLIN4	0.00031559	0.027092	0.012077	2.2102	pLoF	META	WHRadjBMI	+
ENSG00000144218	AFF3	0.37901	0.23337	0.32036	0.0010029	pLoF;missenseLC	EUR	BMI	+
ENSG00000101333	PLCB4	0.00098164	0.00054265	0.0019407	-3.4588	pLoF	META	BMI	-
ENSG00000144218	AFF3	0.47771	0.47771	0.47771	0.0076896	pLoF	EUR	WHRadjBMI	+
ENSG00000173064	HECTD4	0.0010971	0.0001429	0.0008292	-3.8031	pLoF	META	WHRadjBMI	-
ENSG00000144218	AFF3	0.14493	0.084561	0.22966	-0.0014489	pLoF;missenseLC	EUR	WHRadjBMI	-
ENSG00000079999	KEAP1	0.0023922	0.00045619	0.0023922	3.5052	pLoF	META	WHRadjBMI	+
ENSG00000166603	MC4R	6.2842e-06	3.2778e-06	1.1193e-05	0.021425	pLoF	EUR	BMI	+
ENSG00000166819	PLIN1	0.0025892	0.012053	0.0033899	-2.5106	pLoF	META	WHRadjBMI	-
ENSG00000101745	ANKRD12	0.38161	0.22884	0.6201	0.0008625	pLoF;missenseLC	EUR	BMI	+
ENSG00000101745	ANKRD12	0.00263	0.00093389	0.0071512	3.3097	pLoF	META	BMI	+
ENSG00000101745	ANKRD12	0.2054	0.2054	0.2054	-0.0057809	pLoF	EUR	WHRadjBMI	-
ENSG00000101191	DIDO1	0.002737	0.00056461	0.002737	3.4481	pLoF	META	BMI	+
ENSG00000101745	ANKRD12	0.076604	0.70605	0.044216	0.00026767	pLoF;missenseLC	EUR	WHRadjBMI	+
ENSG00000092978	GPATCH2	0.0028288	0.51592	0.013815	-0.64964	pLoF;missenseLC	META	BMI	-
ENSG00000166603	MC4R	8.0971e-06	3.9715e-06	2.3476e-05	-0.021906	pLoF	EUR	WHRadjBMI	-
ENSG00000092203	TOX4	0.0029042	0.028068	0.0029042	2.1963	pLoF	META	BMI	+
ENSG00000107282	APBA1	0.30287	0.94432	0.18799	-7.4994e-05	pLoF;missenseLC	EUR	BMI	-
ENSG00000169991	IFFO2	0.0030078	0.90815	0.0027227	0.11538	pLoF;missenseLC	META	WHRadjBMI	+
ENSG00000008710	PKD1	8.5997e-06	8.5997e-06	8.5997e-06	0.022502	pLoF	EUR	WHRadjBMI	+
ENSG00000024048	UBR2	0.0037231	0.00085835	0.0037231	3.3333	pLoF	META	BMI	+
ENSG00000107282	APBA1	0.48829	0.51057	0.31874	-0.00076471	pLoF;missenseLC	EUR	WHRadjBMI	-
ENSG00000054523	KIF1B	0.0040489	0.00087856	0.0040489	-3.3268	pLoF	META	WHRadjBMI	-
ENSG00000204444	APOM	0.83815	0.83815	0.83815	-0.0046203	pLoF	EUR	BMI	-
ENSG00000146830	GIGYF1	0.0068503	0.0011467	0.0090641	3.2518	pLoF	META	BMI	+
ENSG00000204444	APOM	0.38617	0.62004	0.28007	-0.00060962	pLoF;missenseLC	EUR	BMI	-
ENSG00000101191	DIDO1	0.0069891	0.001891	0.0069891	-3.1068	pLoF	META	WHRadjBMI	-
ENSG00000204444	APOM	0.84285	0.84285	0.84285	0.0052364	pLoF	EUR	WHRadjBMI	+
ENSG00000105726	ATP13A1	0.0071693	0.0013068	0.0071693	3.2145	pLoF	META	BMI	+
ENSG00000204444	APOM	0.58181	0.56498	0.44274	0.00070104	pLoF;missenseLC	EUR	WHRadjBMI	+
ENSG00000101745	ANKRD12	0.0079431	0.17704	0.0074052	1.3499	pLoF;missenseLC	META	WHRadjBMI	+
ENSG00000166603	MC4R	1.4228e-05	1.1517e-05	0.0001393	-0.006059	pLoF;missenseLC	EUR	WHRadjBMI	-
ENSG00000144357	UBR3	0.01121	0.00081587	0.01121	3.3474	pLoF	META	BMI	+
ENSG00000105726	ATP13A1	0.8446	0.65471	0.71933	0.00029809	pLoF;missenseLC	EUR	BMI	+
ENSG00000175426	PCSK1	0.011291	0.0096888	0.011291	2.5867	pLoF	META	BMI	+
ENSG00000105726	ATP13A1	0.13322	0.13322	0.13322	-0.011294	pLoF	EUR	WHRadjBMI	-
ENSG00000101333	PLCB4	0.013391	0.011506	0.026899	2.527	pLoF	META	WHRadjBMI	+
ENSG00000105726	ATP13A1	0.71035	0.50615	0.62659	-0.0004394	pLoF;missenseLC	EUR	WHRadjBMI	-
ENSG00000107282	APBA1	0.014668	0.0046776	0.014668	-2.8284	pLoF	META	WHRadjBMI	-
ENSG00000136717	BIN1	0.56739	0.43684	0.5368	-0.0044026	pLoF	EUR	BMI	-
ENSG00000080573	COL5A3	0.016894	0.0033974	0.013595	2.9293	pLoF	META	WHRadjBMI	+
ENSG00000136717	BIN1	0.10062	0.068618	0.085117	-0.0022599	pLoF;missenseLC	EUR	BMI	-
ENSG00000092203	TOX4	0.017002	0.012166	0.017002	-2.5073	pLoF	META	WHRadjBMI	-
ENSG00000136717	BIN1	0.49508	0.8112	0.37269	0.0013859	pLoF	EUR	WHRadjBMI	+
ENSG00000101333	PLCB4	0.02008	0.24349	0.025874	1.1663	pLoF;missenseLC	META	WHRadjBMI	+
ENSG00000173064	HECTD4	1.7222e-05	3.1737e-05	1.4264e-05	0.016465	pLoF	EUR	BMI	+
ENSG00000132170	PPARG	0.020132	0.26387	0.020132	1.1173	pLoF	META	WHRadjBMI	+
ENSG00000138688	BLTP1/KIAA1109	0.19736	0.13209	0.16323	0.003404	pLoF	EUR	BMI	+
ENSG00000101191	DIDO1	0.022368	0.20505	0.18532	-1.2673	pLoF;missenseLC	META	WHRadjBMI	-
ENSG00000138688	BLTP1/KIAA1109	0.48947	0.30771	0.88848	0.000508	pLoF;missenseLC	EUR	BMI	+
ENSG00000173250	GPR151	0.024049	0.35988	0.075217	-0.9156	pLoF	META	BMI	-
ENSG00000138688	BLTP1/KIAA1109	0.10721	0.069894	0.1658	-0.004086	pLoF	EUR	WHRadjBMI	-
ENSG00000197614	MFAP5	0.024291	0.0020843	0.028975	3.0779	pLoF	META	BMI	+
ENSG00000138688	BLTP1/KIAA1109	0.62633	0.41667	0.586	-0.000403	pLoF;missenseLC	EUR	WHRadjBMI	-
ENSG00000175426	PCSK1	0.026487	0.023721	0.026487	-2.2616	pLoF	META	WHRadjBMI	-
ENSG00000179335	CLK3	0.82075	0.82075	0.82075	-0.0033769	pLoF	EUR	BMI	-
ENSG00000173064	HECTD4	0.02786	0.0018784	0.098976	-3.1088	pLoF;missenseLC	META	WHRadjBMI	-
ENSG00000179335	CLK3	0.47821	0.55389	0.33893	-0.0011921	pLoF;missenseLC	EUR	BMI	-
ENSG00000080345	RIF1	0.037193	0.023491	0.037193	2.2654	pLoF	META	BMI	+
ENSG00000179335	CLK3	0.8562	0.8562	0.8562	-0.0027827	pLoF	EUR	WHRadjBMI	-
ENSG00000092978	GPATCH2	0.037745	0.95579	0.041975	0.055441	pLoF;missenseLC	META	WHRadjBMI	+
ENSG00000179335	CLK3	0.51314	0.58507	0.36606	0.0011032	pLoF;missenseLC	EUR	WHRadjBMI	+
ENSG00000101333	PLCB4	0.041171	0.26775	0.024647	-1.1083	pLoF;missenseLC	META	BMI	-
ENSG00000080573	COL5A3	0.3394	0.2468	0.27689	-0.0032222	pLoF	EUR	BMI	-
ENSG00000079999	KEAP1	0.044703	0.24762	0.019452	1.1562	pLoF;missenseLC	META	WHRadjBMI	+
ENSG00000080573	COL5A3	0.61286	0.52504	0.38912	-0.00038907	pLoF;missenseLC	EUR	BMI	-
ENSG00000173064	HECTD4	0.04509	0.0065203	0.045281	2.7204	pLoF;missenseLC	META	BMI	+
ENSG00000080573	COL5A3	0.091524	0.092149	0.073617	0.0046369	pLoF	EUR	WHRadjBMI	+
ENSG00000101745	ANKRD12	0.047694	0.075765	0.077153	-1.7758	pLoF	META	WHRadjBMI	-
ENSG00000173064	HECTD4	0.00017125	0.00060071	0.00011071	-0.013348	pLoF	EUR	WHRadjBMI	-
ENSG00000105726	ATP13A1	0.048632	0.011357	0.048632	-2.5315	pLoF	META	WHRadjBMI	-
ENSG00000135678	CPM	0.60846	0.60846	0.60846	-0.0038183	pLoF	EUR	BMI	-
ENSG00000008710	PKD1	0.050702	0.0048314	0.050702	-2.8181	pLoF	META	BMI	-
ENSG00000135678	CPM	0.8598	0.70911	0.734	-0.0004881	pLoF;missenseLC	EUR	BMI	-
ENSG00000173250	GPR151	0.051594	0.37924	0.018913	0.8793	pLoF;missenseLC	META	WHRadjBMI	+
ENSG00000135678	CPM	0.37053	0.37053	0.37053	0.0068713	pLoF	EUR	WHRadjBMI	+
ENSG00000182473	EXOC7	0.051646	0.016079	0.051646	-2.4071	pLoF	META	WHRadjBMI	-
ENSG00000135678	CPM	0.81059	0.64311	0.83465	-0.00060687	pLoF;missenseLC	EUR	WHRadjBMI	-
ENSG00000010310	GIPR	0.051875	0.0079654	0.10049	2.6535	pLoF	META	WHRadjBMI	+
ENSG00000080200	CRYBG3	0.55424	0.42332	0.45062	-0.0022137	pLoF	EUR	BMI	-
ENSG00000080345	RIF1	0.056104	0.014802	0.056104	-2.4372	pLoF	META	WHRadjBMI	-
ENSG00000080200	CRYBG3	0.37096	0.82921	0.21895	7.9961e-05	pLoF;missenseLC	EUR	BMI	+
ENSG00000075651	PLD1	0.057474	0.041835	0.060975	-2.0352	pLoF	META	BMI	-
ENSG00000080200	CRYBG3	0.65295	0.53541	0.61824	0.0017127	pLoF	EUR	WHRadjBMI	+
ENSG00000186297	GABRA5	0.05765	0.17407	0.05765	1.3592	pLoF	META	BMI	+
ENSG00000080200	CRYBG3	0.26414	0.8965	0.14997	4.7663e-05	pLoF;missenseLC	EUR	WHRadjBMI	+
ENSG00000138688	BLTP1/KIAA1109	0.05841	0.009419	0.12161	-2.5965	pLoF	META	WHRadjBMI	-
ENSG00000233932	CTXN2	0.44326	0.44326	0.44326	-0.0080654	pLoF	EUR	BMI	-
ENSG00000080200	CRYBG3	0.058661	0.17821	0.057417	-1.3463	pLoF;missenseLC	META	BMI	-
ENSG00000233932	CTXN2	0.55217	0.41279	0.63443	0.0012916	pLoF;missenseLC	EUR	BMI	+
ENSG00000075651	PLD1	0.062077	0.11245	0.04701	1.5873	pLoF	META	WHRadjBMI	+
ENSG00000233932	CTXN2	0.35933	0.35933	0.35933	0.0095456	pLoF	EUR	WHRadjBMI	+
ENSG00000182473	EXOC7	0.063747	0.010888	0.063747	2.5463	pLoF	META	BMI	+
ENSG00000233932	CTXN2	1	0.86148	1	-0.00027422	pLoF;missenseLC	EUR	WHRadjBMI	-
ENSG00000144218	AFF3	0.065742	0.027994	0.065742	2.1974	pLoF	META	BMI	+
ENSG00000109851	DBX1	0.93589	0.93589	0.93589	0.0010551	pLoF	EUR	BMI	+
ENSG00000173250	GPR151	0.06598	0.084246	0.022396	-1.7266	pLoF;missenseLC	META	BMI	-
ENSG00000109851	DBX1	0.41625	0.74703	0.28806	0.00029634	pLoF;missenseLC	EUR	BMI	+
ENSG00000166819	PLIN1	0.067727	0.28402	0.061821	1.0713	pLoF	META	BMI	+
ENSG00000109851	DBX1	0.60533	0.60533	0.60533	-0.0064625	pLoF	EUR	WHRadjBMI	-
ENSG00000080573	COL5A3	0.068795	0.031555	0.053175	-2.15	pLoF	META	BMI	-
ENSG00000109851	DBX1	0.56326	0.78161	0.40952	0.00025387	pLoF;missenseLC	EUR	WHRadjBMI	+
ENSG00000080200	CRYBG3	0.070062	0.18405	0.057756	1.3284	pLoF;missenseLC	META	WHRadjBMI	+
ENSG00000170456	DENND5B	0.11416	0.11416	0.11416	-0.015079	pLoF	EUR	BMI	-
ENSG00000169991	IFFO2	0.073706	0.94352	0.024971	0.070844	pLoF;missenseLC	META	BMI	+
ENSG00000170456	DENND5B	0.85243	0.95502	0.68829	-4.1995e-05	pLoF;missenseLC	EUR	BMI	-
ENSG00000008710	PKD1	0.075891	0.8356	0.043897	-0.20753	pLoF;missenseLC	META	BMI	-
ENSG00000170456	DENND5B	0.40016	0.40016	0.40016	0.0076568	pLoF	EUR	WHRadjBMI	+
ENSG00000010327	STAB1	0.075904	0.16032	0.056628	-1.404	pLoF	META	WHRadjBMI	-
ENSG00000170456	DENND5B	1	1	0.91152	-1.2539e-05	pLoF;missenseLC	EUR	WHRadjBMI	-
ENSG00000125733	TRIP10	0.07723	0.22926	0.031982	1.2023	pLoF;missenseLC	META	BMI	+
ENSG00000010310	GIPR	0.00022992	0.00014742	0.0025596	0.0029237	pLoF;missenseLC	EUR	WHRadjBMI	+
ENSG00000196700	ZNF512B	0.078492	0.24741	0.078492	1.1567	pLoF	META	BMI	+
ENSG00000101191	DIDO1	0.32137	0.19861	0.25435	0.00058873	pLoF;missenseLC	EUR	BMI	+
ENSG00000011083	SLC6A7	0.084418	0.39484	0.187	-0.85088	pLoF	META	WHRadjBMI	-
ENSG00000101191	DIDO1	0.00028511	0.00028511	0.00028511	0.041353	pLoF	EUR	BMI	+
ENSG00000165029	ABCA1	0.085746	0.01243	0.086897	-2.4997	pLoF;missenseLC	META	WHRadjBMI	-
ENSG00000101191	DIDO1	0.13894	0.085561	0.14578	-0.00078411	pLoF;missenseLC	EUR	WHRadjBMI	-
ENSG00000124140	SLC12A5	0.08741	0.039207	0.08741	2.062	pLoF	META	WHRadjBMI	+
ENSG00000149547	EI24	0.26228	0.26228	0.26228	-0.013975	pLoF	EUR	BMI	-
ENSG00000092978	GPATCH2	0.087729	0.63316	0.088518	-0.47729	pLoF	META	WHRadjBMI	-
ENSG00000149547	EI24	0.81357	0.66611	0.87271	-0.00094658	pLoF;missenseLC	EUR	BMI	-
ENSG00000180806	HOXC9	0.094472	0.27008	0.094472	1.1029	pLoF	META	BMI	+
ENSG00000149547	EI24	0.27114	0.27114	0.27114	0.015645	pLoF	EUR	WHRadjBMI	+
ENSG00000125733	TRIP10	0.094491	0.5164	0.094491	0.64891	pLoF	META	BMI	+
ENSG00000149547	EI24	0.75999	0.60579	0.90306	0.0011391	pLoF;missenseLC	EUR	WHRadjBMI	+
ENSG00000024048	UBR2	0.098065	0.019674	0.098065	-2.3325	pLoF	META	WHRadjBMI	-
ENSG00000161960	EIF4A1	0.8995	0.8995	0.8995	0.0020352	pLoF	EUR	BMI	+
ENSG00000010310	GIPR	0.098582	0.0071909	0.26884	-2.6879	pLoF	META	BMI	-
ENSG00000161960	EIF4A1	0.19931	0.15993	0.21322	0.004711	pLoF;missenseLC	EUR	BMI	+
ENSG00000054523	KIF1B	0.099535	0.21748	0.028951	1.2332	pLoF;missenseLC	META	BMI	+
ENSG00000161960	EIF4A1	0.38934	0.38934	0.38934	0.01448	pLoF	EUR	WHRadjBMI	+
ENSG00000163125	RPRD2	0.10094	0.12182	0.10673	1.5472	pLoF;missenseLC	META	WHRadjBMI	+
ENSG00000161960	EIF4A1	0.15259	0.13983	0.12282	-0.0048578	pLoF;missenseLC	EUR	WHRadjBMI	-
ENSG00000152270	PDE3B	0.10625	0.13327	0.19985	-1.5013	pLoF;missenseLC	META	WHRadjBMI	-
ENSG00000182473	EXOC7	0.78226	0.78226	0.78226	0.0021384	pLoF	EUR	BMI	+
ENSG00000107282	APBA1	0.1066	0.016592	0.1066	2.3956	pLoF	META	BMI	+
ENSG00000182473	EXOC7	0.33692	0.21514	0.60631	0.0012305	pLoF;missenseLC	EUR	BMI	+
ENSG00000196700	ZNF512B	0.10826	0.80954	0.070203	0.24102	pLoF;missenseLC	META	WHRadjBMI	+
ENSG00000182473	EXOC7	0.82657	0.82657	0.82657	0.0016488	pLoF	EUR	WHRadjBMI	+
ENSG00000171105	INSR	0.12011	0.081728	0.13035	-1.7407	pLoF;missenseLC	META	WHRadjBMI	-
ENSG00000182473	EXOC7	0.2856	0.20099	0.18544	-0.0012527	pLoF;missenseLC	EUR	WHRadjBMI	-
ENSG00000009950	MLXIPL	0.12177	0.63056	0.21599	0.48093	pLoF;missenseLC	META	WHRadjBMI	+
ENSG00000138829	FBN2	0.13598	0.13598	0.13598	-0.0093697	pLoF	EUR	BMI	-
ENSG00000138688	BLTP1/KIAA1109	0.12422	0.010214	0.14572	2.5685	pLoF	META	BMI	+
ENSG00000138829	FBN2	0.16075	0.50633	0.088517	-0.0002684	pLoF;missenseLC	EUR	BMI	-
ENSG00000173250	GPR151	0.13459	0.74597	0.23248	0.32396	pLoF	META	WHRadjBMI	+
ENSG00000138829	FBN2	0.10972	0.10972	0.10972	0.010256	pLoF	EUR	WHRadjBMI	+
ENSG00000075651	PLD1	0.13489	0.035757	0.532	-2.0997	pLoF;missenseLC	META	BMI	-
ENSG00000138829	FBN2	0.90943	0.78604	0.73222	-0.00010885	pLoF;missenseLC	EUR	WHRadjBMI	-
ENSG00000171105	INSR	0.13595	0.13938	0.10258	-1.4781	pLoF	META	WHRadjBMI	-
ENSG00000089327	FXYD5	0.7241	0.7241	0.7241	-0.0032166	pLoF	EUR	BMI	-
ENSG00000175426	PCSK1	0.13682	0.050504	0.047329	1.9557	pLoF;missenseLC	META	BMI	+
ENSG00000089327	FXYD5	0.41795	0.26687	0.41806	-0.0020507	pLoF;missenseLC	EUR	BMI	-
ENSG00000010327	STAB1	0.14902	0.18138	0.2357	-1.3365	pLoF;missenseLC	META	WHRadjBMI	-
ENSG00000089327	FXYD5	0.55173	0.55173	0.55173	0.0053131	pLoF	EUR	WHRadjBMI	+
ENSG00000165029	ABCA1	0.15498	0.036368	0.13732	2.0928	pLoF	META	BMI	+
ENSG00000089327	FXYD5	0.55027	0.36964	0.7255	0.0016321	pLoF;missenseLC	EUR	WHRadjBMI	+
ENSG00000163125	RPRD2	0.15506	0.16344	0.13746	-1.3936	pLoF;missenseLC	META	BMI	-
ENSG00000186297	GABRA5	0.072291	0.072291	0.072291	0.019651	pLoF	EUR	BMI	+
ENSG00000011083	SLC6A7	0.16128	0.24276	0.19084	-1.1681	pLoF;missenseLC	META	WHRadjBMI	-
ENSG00000186297	GABRA5	0.52814	0.36858	0.38034	0.0015679	pLoF;missenseLC	EUR	BMI	+
ENSG00000005513	SOX8	0.16168	0.24428	0.31566	1.1643	pLoF;missenseLC	META	BMI	+
ENSG00000186297	GABRA5	0.19482	0.19482	0.19482	-0.013515	pLoF	EUR	WHRadjBMI	-
ENSG00000107282	APBA1	0.1725	0.48127	0.0646	-0.70427	pLoF;missenseLC	META	BMI	-
ENSG00000186297	GABRA5	0.833	0.67019	0.93028	-0.0007324	pLoF;missenseLC	EUR	WHRadjBMI	-
ENSG00000144724	PTPRG	0.17344	0.52375	0.17344	0.63757	pLoF	META	BMI	+
ENSG00000137776	SLTM	0.0002932	0.0002932	0.0002932	0.023424	pLoF	EUR	BMI	+
ENSG00000080345	RIF1	0.17738	0.026467	0.49568	-2.2193	pLoF;missenseLC	META	BMI	-
ENSG00000146830	GIGYF1	0.11916	0.3693	0.067399	0.00055892	pLoF;missenseLC	EUR	BMI	+
ENSG00000144218	AFF3	0.18293	0.35649	0.18293	-0.92208	pLoF	META	WHRadjBMI	-
ENSG00000146830	GIGYF1	0.13982	0.097736	0.15698	-0.0070913	pLoF	EUR	WHRadjBMI	-
ENSG00000233932	CTXN2	0.18419	0.46617	0.39345	-0.72872	pLoF;missenseLC	META	BMI	-
ENSG00000146830	GIGYF1	0.377	0.72512	0.23653	-0.00021759	pLoF;missenseLC	EUR	WHRadjBMI	-
ENSG00000144357	UBR3	0.19093	0.033764	0.19093	-2.1229	pLoF	META	WHRadjBMI	-
ENSG00000010310	GIPR	0.15129	0.10057	0.31153	-0.0058578	pLoF	EUR	BMI	-
ENSG00000138829	FBN2	0.19143	0.53396	0.047206	-0.62197	pLoF;missenseLC	META	BMI	-
ENSG00000092203	TOX4	0.00030118	0.00030118	0.00030118	0.045052	pLoF	EUR	BMI	+
ENSG00000137776	SLTM	0.19165	0.6384	0.12639	0.46994	pLoF;missenseLC	META	BMI	+
ENSG00000010310	GIPR	0.052661	0.035246	0.095904	0.0074345	pLoF	EUR	WHRadjBMI	+
ENSG00000196700	ZNF512B	0.19166	0.13228	0.33527	1.5052	pLoF;missenseLC	META	BMI	+
ENSG00000092203	TOX4	0.00041449	0.00041449	0.00041449	-0.044199	pLoF	EUR	WHRadjBMI	-
ENSG00000102076	OPN1LW	0.19989	0.21185	0.081026	-1.2485	pLoF;missenseLC	META	WHRadjBMI	-
ENSG00000092978	GPATCH2	0.29388	0.21009	0.44009	-0.0076467	pLoF	EUR	BMI	-
ENSG00000125733	TRIP10	0.20173	0.21566	0.060868	-1.2382	pLoF;missenseLC	META	WHRadjBMI	-
ENSG00000166819	PLIN1	0.0018104	0.0011765	0.0083134	-0.010569	pLoF	EUR	WHRadjBMI	-
ENSG00000103657	HERC1	0.2059	0.46933	0.11197	-0.72358	pLoF;missenseLC	META	WHRadjBMI	-
ENSG00000092978	GPATCH2	0.16023	0.19414	0.11148	0.0078413	pLoF	EUR	WHRadjBMI	+
ENSG00000170456	DENND5B	0.2093	0.33536	0.17544	-0.96338	pLoF	META	BMI	-
ENSG00000092978	GPATCH2	0.20365	0.65192	0.12321	0.00036801	pLoF;missenseLC	EUR	WHRadjBMI	+
ENSG00000144724	PTPRG	0.22171	0.6845	0.45009	0.40633	pLoF;missenseLC	META	WHRadjBMI	+
ENSG00000173250	GPR151	0.054535	0.046064	0.043166	-0.0020613	pLoF	EUR	BMI	-
ENSG00000126785	RHOJ	0.22205	0.21308	0.085343	-1.2452	pLoF;missenseLC	META	BMI	-
ENSG00000010310	GIPR	0.0022786	0.0013489	0.022363	-0.0024798	pLoF;missenseLC	EUR	BMI	-
ENSG00000182473	EXOC7	0.22782	0.17108	0.084121	-1.3687	pLoF;missenseLC	META	WHRadjBMI	-
ENSG00000173250	GPR151	0.19599	0.31933	0.13842	0.0010223	pLoF	EUR	WHRadjBMI	+
ENSG00000186185	KIF18B	0.23989	0.5464	0.34862	0.60317	pLoF;missenseLC	META	BMI	+
ENSG00000173250	GPR151	0.16519	0.22514	0.097857	0.00088892	pLoF;missenseLC	EUR	WHRadjBMI	+
ENSG00000136717	BIN1	0.24165	0.2759	0.15561	1.0896	pLoF;missenseLC	META	WHRadjBMI	+
ENSG00000146830	GIGYF1	0.0023005	0.0017361	0.0035299	0.01324	pLoF	EUR	BMI	+
ENSG00000101191	DIDO1	0.24394	0.55787	0.26149	0.58601	pLoF;missenseLC	META	BMI	+
ENSG00000101745	ANKRD12	0.0034128	0.0034128	0.0034128	0.013358	pLoF	EUR	BMI	+
ENSG00000175426	PCSK1	0.24843	0.064659	0.3394	-1.8476	pLoF;missenseLC	META	WHRadjBMI	-
ENSG00000175426	PCSK1	0.003998	0.003998	0.003998	0.018959	pLoF	EUR	BMI	+
ENSG00000167676	PLIN4	0.26359	0.079238	0.43284	1.7551	pLoF;missenseLC	META	WHRadjBMI	+
ENSG00000101191	DIDO1	0.0040107	0.0040107	0.0040107	-0.034267	pLoF	EUR	WHRadjBMI	-
ENSG00000149547	EI24	0.2656	0.11611	0.2656	-1.5713	pLoF	META	BMI	-
ENSG00000103657	HERC1	0.71162	0.71162	0.71162	0.0016992	pLoF	EUR	BMI	+
ENSG00000011083	SLC6A7	0.2734	0.31829	0.29843	0.99799	pLoF	META	BMI	+
ENSG00000103657	HERC1	0.80288	0.59746	0.68353	0.00026231	pLoF;missenseLC	EUR	BMI	+
ENSG00000165029	ABCA1	0.27558	0.041417	0.38217	2.0393	pLoF;missenseLC	META	BMI	+
ENSG00000103657	HERC1	0.81172	0.81172	0.81172	-0.0010805	pLoF	EUR	WHRadjBMI	-
ENSG00000144283	PKP4	0.28342	0.48885	0.25118	0.69214	pLoF	META	BMI	+
ENSG00000103657	HERC1	0.2403	0.59538	0.14053	-0.0002624	pLoF;missenseLC	EUR	WHRadjBMI	-
ENSG00000197614	MFAP5	0.2847	0.020692	0.12109	-2.3136	pLoF	META	WHRadjBMI	-
ENSG00000180806	HOXC9	0.24355	0.24355	0.24355	0.01454	pLoF	EUR	BMI	+
ENSG00000149547	EI24	0.28616	0.12156	0.28616	1.5483	pLoF	META	WHRadjBMI	+
ENSG00000180806	HOXC9	0.74977	0.61278	0.66188	-0.0010581	pLoF;missenseLC	EUR	BMI	-
ENSG00000008710	PKD1	0.29028	0.63116	0.11844	-0.48009	pLoF;missenseLC	META	WHRadjBMI	-
ENSG00000180806	HOXC9	0.77638	0.77638	0.77638	0.0035607	pLoF	EUR	WHRadjBMI	+
ENSG00000011083	SLC6A7	0.29073	0.10021	0.21679	1.6438	pLoF;missenseLC	META	BMI	+
ENSG00000180806	HOXC9	0.54119	0.40424	0.43954	0.0017049	pLoF;missenseLC	EUR	WHRadjBMI	+
ENSG00000166819	PLIN1	0.29269	0.082841	0.18941	-1.7344	pLoF;missenseLC	META	WHRadjBMI	-
ENSG00000186603	HPDL	0.66352	0.52926	0.80345	0.0046826	pLoF	EUR	BMI	+
ENSG00000092978	GPATCH2	0.29945	0.91905	0.45693	-0.10163	pLoF	META	BMI	-
ENSG00000186603	HPDL	0.86587	0.98604	0.71304	2.758e-05	pLoF;missenseLC	EUR	BMI	+
ENSG00000146830	GIGYF1	0.30071	0.081993	0.31986	-1.7392	pLoF	META	WHRadjBMI	-
ENSG00000186603	HPDL	1	0.97032	0.88792	0.00030337	pLoF	EUR	WHRadjBMI	+
ENSG00000075651	PLD1	0.30319	0.11405	0.40898	1.5802	pLoF;missenseLC	META	WHRadjBMI	+
ENSG00000186603	HPDL	0.81384	0.64711	0.70942	0.00055768	pLoF;missenseLC	EUR	WHRadjBMI	+
ENSG00000171105	INSR	0.31454	0.35003	0.13538	0.93453	pLoF;missenseLC	META	BMI	+
ENSG00000169991	IFFO2	0.77701	0.77701	0.77701	-0.0037223	pLoF	EUR	BMI	-
ENSG00000126785	RHOJ	0.31755	0.30583	0.25187	-1.024	pLoF	META	BMI	-
ENSG00000169991	IFFO2	0.068344	0.90988	0.040192	-0.00010514	pLoF;missenseLC	EUR	BMI	-
ENSG00000144724	PTPRG	0.31908	0.24458	0.31908	-1.1636	pLoF	META	WHRadjBMI	-
ENSG00000169991	IFFO2	0.81286	0.81286	0.81286	-0.0029663	pLoF	EUR	WHRadjBMI	-
ENSG00000196700	ZNF512B	0.3205	0.55947	0.3205	-0.58363	pLoF	META	WHRadjBMI	-
ENSG00000175426	PCSK1	0.0041431	0.004402	0.0040848	0.0030849	pLoF;missenseLC	EUR	BMI	+
ENSG00000080573	COL5A3	0.32189	0.1852	0.25333	1.3249	pLoF;missenseLC	META	WHRadjBMI	+
ENSG00000139269	INHBE	0.59184	0.42458	0.61663	-0.002314	pLoF	EUR	BMI	-
ENSG00000144283	PKP4	0.32466	0.95138	0.29209	0.060974	pLoF	META	WHRadjBMI	+
ENSG00000139269	INHBE	0.80941	0.61625	0.99912	0.00042277	pLoF;missenseLC	EUR	BMI	+
ENSG00000092203	TOX4	0.34193	0.70435	0.19487	0.37946	pLoF;missenseLC	META	WHRadjBMI	+
ENSG00000139269	INHBE	0.39312	0.26102	0.43101	-0.0032926	pLoF	EUR	WHRadjBMI	-
ENSG00000186603	HPDL	0.34687	0.86228	0.46987	-0.17347	pLoF	META	BMI	-
ENSG00000139269	INHBE	0.24824	0.1501	0.83471	-0.0012062	pLoF;missenseLC	EUR	WHRadjBMI	-
ENSG00000166819	PLIN1	0.35225	0.49419	0.32939	0.68366	pLoF;missenseLC	META	BMI	+
ENSG00000171105	INSR	0.67759	0.67759	0.67759	0.0031228	pLoF	EUR	BMI	+
ENSG00000107282	APBA1	0.35408	0.63857	0.11855	-0.4697	pLoF;missenseLC	META	WHRadjBMI	-
ENSG00000171105	INSR	0.45792	0.40731	0.29081	0.00052973	pLoF;missenseLC	EUR	BMI	+
ENSG00000144283	PKP4	0.35598	0.25644	0.46253	-1.1348	pLoF;missenseLC	META	BMI	-
ENSG00000171105	INSR	0.069248	0.069248	0.069248	-0.013012	pLoF	EUR	WHRadjBMI	-
ENSG00000010327	STAB1	0.35603	0.34731	0.42148	0.93981	pLoF;missenseLC	META	BMI	+
ENSG00000171105	INSR	0.23387	0.15171	0.17994	-0.00090818	pLoF;missenseLC	EUR	WHRadjBMI	-
ENSG00000079999	KEAP1	0.35645	0.50901	0.2028	0.66038	pLoF;missenseLC	META	BMI	+
ENSG00000079999	KEAP1	0.17097	0.17097	0.17097	-0.014436	pLoF	EUR	BMI	-
ENSG00000156140	ADAMTS3	0.36557	0.39435	0.37071	0.85176	pLoF	META	BMI	+
ENSG00000079999	KEAP1	0.2196	0.44359	0.13178	0.00068457	pLoF;missenseLC	EUR	BMI	+
ENSG00000165029	ABCA1	0.37716	0.063251	0.29098	-1.8574	pLoF	META	WHRadjBMI	-
ENSG00000137776	SLTM	0.0050448	0.0050448	0.0050448	-0.018221	pLoF	EUR	WHRadjBMI	-
ENSG00000005810	MYCBP2	0.38088	0.53062	0.38088	0.62706	pLoF	META	BMI	+
ENSG00000079999	KEAP1	0.075595	0.5454	0.04368	0.00053785	pLoF;missenseLC	EUR	WHRadjBMI	+
ENSG00000107018	RLN1	0.3822	0.61466	0.27295	-0.50343	pLoF;missenseLC	META	BMI	-
ENSG00000186185	KIF18B	0.070685	0.13747	0.051083	0.008442	pLoF	EUR	BMI	+
ENSG00000182473	EXOC7	0.38333	0.070199	0.5113	1.8106	pLoF;missenseLC	META	BMI	+
ENSG00000186185	KIF18B	0.18458	0.48534	0.10358	0.00040393	pLoF;missenseLC	EUR	BMI	+
ENSG00000146830	GIGYF1	0.38388	0.83746	0.24281	0.20514	pLoF;missenseLC	META	BMI	+
ENSG00000186185	KIF18B	0.25821	0.35446	0.18442	-0.005298	pLoF	EUR	WHRadjBMI	-
ENSG00000138829	FBN2	0.38428	0.30514	0.38428	-1.0255	pLoF	META	BMI	-
ENSG00000186185	KIF18B	0.76817	0.57339	0.55291	-0.00032334	pLoF;missenseLC	EUR	WHRadjBMI	-
ENSG00000144218	AFF3	0.39262	0.086259	0.33873	-1.7155	pLoF;missenseLC	META	WHRadjBMI	-
ENSG00000054523	KIF1B	0.051304	0.051304	0.051304	0.015703	pLoF	EUR	BMI	+
ENSG00000204444	APOM	0.39452	0.12597	0.39452	-1.5302	pLoF	META	BMI	-
ENSG00000054523	KIF1B	0.32795	0.28914	0.19921	0.00097837	pLoF;missenseLC	EUR	BMI	+
ENSG00000152270	PDE3B	0.3958	0.15615	0.41309	-1.4181	pLoF	META	WHRadjBMI	-
ENSG00000054523	KIF1B	0.2971	0.2971	0.2971	-0.0083656	pLoF	EUR	WHRadjBMI	-
ENSG00000136717	BIN1	0.39691	0.32762	0.17109	-0.97891	pLoF;missenseLC	META	BMI	-
ENSG00000054523	KIF1B	1	0.94949	0.97246	6.1313e-05	pLoF;missenseLC	EUR	WHRadjBMI	+
ENSG00000080345	RIF1	0.39703	0.22098	0.96475	1.2239	pLoF;missenseLC	META	WHRadjBMI	+
ENSG00000107282	APBA1	0.005286	0.005286	0.005286	0.018716	pLoF	EUR	BMI	+
ENSG00000138829	FBN2	0.40542	0.2113	0.40542	1.25	pLoF	META	WHRadjBMI	+
ENSG00000101333	PLCB4	0.0070801	0.005628	0.014916	-0.015333	pLoF	EUR	BMI	-
ENSG00000144218	AFF3	0.40822	0.046009	0.48346	1.9953	pLoF;missenseLC	META	BMI	+
ENSG00000196700	ZNF512B	0.0079381	0.89542	0.0045845	8.6296e-05	pLoF;missenseLC	EUR	WHRadjBMI	+
ENSG00000009950	MLXIPL	0.40835	0.83096	0.52431	0.21347	pLoF;missenseLC	META	BMI	+
ENSG00000169991	IFFO2	0.00814	0.61095	0.0045091	-0.00050674	pLoF;missenseLC	EUR	WHRadjBMI	-
ENSG00000152270	PDE3B	0.41382	0.32032	0.83691	0.99379	pLoF;missenseLC	META	BMI	+
ENSG00000144357	UBR3	0.0088912	0.0088912	0.0088912	0.014708	pLoF	EUR	BMI	+
ENSG00000161960	EIF4A1	0.41673	0.57787	0.31061	-0.55651	pLoF;missenseLC	META	WHRadjBMI	-
ENSG00000197614	MFAP5	0.59315	0.41739	0.92017	-0.0014393	pLoF;missenseLC	EUR	BMI	-
ENSG00000109851	DBX1	0.41735	0.27641	0.23687	1.0884	pLoF;missenseLC	META	BMI	+
ENSG00000197614	MFAP5	0.0093856	0.0093856	0.0093856	0.017115	pLoF	EUR	BMI	+
ENSG00000089327	FXYD5	0.4225	0.69646	0.71489	0.39011	pLoF;missenseLC	META	BMI	+
ENSG00000197614	MFAP5	0.89718	0.75065	0.94974	-0.00055798	pLoF;missenseLC	EUR	WHRadjBMI	-
ENSG00000124140	SLC12A5	0.43597	0.38683	0.47194	-0.86538	pLoF;missenseLC	META	BMI	-
ENSG00000009950	MLXIPL	0.99583	0.99583	0.99583	3.2298e-05	pLoF	EUR	BMI	+
ENSG00000005513	SOX8	0.43765	0.28231	0.43765	-1.0752	pLoF	META	WHRadjBMI	-
ENSG00000009950	MLXIPL	0.39007	0.70838	0.24106	-0.00023968	pLoF;missenseLC	EUR	BMI	-
ENSG00000079999	KEAP1	0.43794	0.12071	0.43794	-1.5518	pLoF	META	BMI	-
ENSG00000009950	MLXIPL	0.5651	0.5651	0.5651	0.0035702	pLoF	EUR	WHRadjBMI	+
ENSG00000186185	KIF18B	0.43916	0.67242	0.39248	0.42283	pLoF	META	BMI	+
ENSG00000009950	MLXIPL	0.21349	0.12586	0.2527	0.00097863	pLoF;missenseLC	EUR	WHRadjBMI	+
ENSG00000102076	OPN1LW	0.43944	0.71193	0.43944	-0.36926	pLoF	META	BMI	-
ENSG00000132763	MMACHC	1	0.94278	1	0.00015961	pLoF	EUR	BMI	+
ENSG00000126785	RHOJ	0.44158	0.41309	0.21352	0.81846	pLoF;missenseLC	META	WHRadjBMI	+
ENSG00000132763	MMACHC	1	0.93223	0.79468	7.6091e-05	pLoF;missenseLC	EUR	BMI	+
ENSG00000144724	PTPRG	0.45331	0.85383	0.35017	0.18423	pLoF;missenseLC	META	BMI	+
ENSG00000132763	MMACHC	0.83898	0.74533	0.87715	0.00071345	pLoF	EUR	WHRadjBMI	+
ENSG00000101745	ANKRD12	0.45949	0.3357	0.33833	0.9627	pLoF;missenseLC	META	BMI	+
ENSG00000132763	MMACHC	0.75042	0.62587	0.53331	0.00042604	pLoF;missenseLC	EUR	WHRadjBMI	+
ENSG00000156140	ADAMTS3	0.46393	0.07029	0.49939	-1.81	pLoF;missenseLC	META	WHRadjBMI	-
ENSG00000005810	MYCBP2	0.71484	0.71484	0.71484	0.0023786	pLoF	EUR	BMI	+
ENSG00000089327	FXYD5	0.46953	0.23383	0.46953	1.1906	pLoF	META	WHRadjBMI	+
ENSG00000005810	MYCBP2	0.67271	0.93199	0.45887	-4.6453e-05	pLoF;missenseLC	EUR	BMI	-
ENSG00000137776	SLTM	0.47032	0.67752	0.24551	-0.41585	pLoF;missenseLC	META	WHRadjBMI	-
ENSG00000005810	MYCBP2	0.95862	0.95862	0.95862	-0.00034635	pLoF	EUR	WHRadjBMI	-
ENSG00000180806	HOXC9	0.4738	0.24318	0.43636	1.1671	pLoF;missenseLC	META	BMI	+
ENSG00000005810	MYCBP2	0.74322	0.5282	0.98115	0.00034419	pLoF;missenseLC	EUR	WHRadjBMI	+
ENSG00000180806	HOXC9	0.48821	0.80505	0.26657	0.24681	pLoF;missenseLC	META	WHRadjBMI	+
ENSG00000102076	OPN1LW	0.66017	0.66017	0.66017	0.006543	pLoF	EUR	BMI	+
ENSG00000124140	SLC12A5	0.49059	0.70539	0.22302	0.37805	pLoF;missenseLC	META	WHRadjBMI	+
ENSG00000102076	OPN1LW	0.49018	0.97802	0.31956	-2.197e-05	pLoF;missenseLC	EUR	BMI	-
ENSG00000124574	ABCC10	0.50284	0.27247	0.60792	1.0974	pLoF;missenseLC	META	BMI	+
ENSG00000102076	OPN1LW	0.76878	0.76878	0.76878	-0.0045002	pLoF	EUR	WHRadjBMI	-
ENSG00000089327	FXYD5	0.50717	0.7156	0.66948	-0.36434	pLoF;missenseLC	META	WHRadjBMI	-
ENSG00000102076	OPN1LW	0.20851	0.55341	0.12587	0.00062974	pLoF;missenseLC	EUR	WHRadjBMI	+
ENSG00000204444	APOM	0.50867	0.19078	0.50867	1.3083	pLoF	META	WHRadjBMI	+
ENSG00000105726	ATP13A1	0.0095588	0.0095588	0.0095588	0.018684	pLoF	EUR	BMI	+
ENSG00000204444	APOM	0.51876	0.64643	0.26222	0.45873	pLoF;missenseLC	META	WHRadjBMI	+
ENSG00000196700	ZNF512B	0.013058	0.13374	0.0075505	0.0011133	pLoF;missenseLC	EUR	BMI	+
ENSG00000156140	ADAMTS3	0.52156	0.50614	0.47735	-0.66486	pLoF	META	WHRadjBMI	-
ENSG00000196700	ZNF512B	0.015039	0.015039	0.015039	0.029096	pLoF	EUR	BMI	+
ENSG00000125733	TRIP10	0.52967	0.83727	0.52967	-0.20539	pLoF	META	WHRadjBMI	-
ENSG00000079999	KEAP1	0.020712	0.020712	0.020712	0.024125	pLoF	EUR	WHRadjBMI	+
ENSG00000009950	MLXIPL	0.53317	0.47292	0.53317	0.71774	pLoF	META	WHRadjBMI	+
ENSG00000152270	PDE3B	0.82846	0.97586	0.72245	-7.6421e-05	pLoF	EUR	BMI	-
ENSG00000186297	GABRA5	0.53769	0.2102	0.53769	-1.253	pLoF	META	WHRadjBMI	-
ENSG00000152270	PDE3B	0.65817	0.45921	0.49008	-0.00040722	pLoF;missenseLC	EUR	BMI	-
ENSG00000139269	INHBE	0.53884	0.35213	0.85566	-0.93047	pLoF;missenseLC	META	WHRadjBMI	-
ENSG00000152270	PDE3B	0.35313	0.2583	0.47137	-0.0026971	pLoF	EUR	WHRadjBMI	-
ENSG00000167676	PLIN4	0.56327	0.21992	0.84209	-1.2267	pLoF;missenseLC	META	BMI	-
ENSG00000152270	PDE3B	0.18762	0.96015	0.10865	2.2337e-05	pLoF;missenseLC	EUR	WHRadjBMI	+
ENSG00000135678	CPM	0.56648	0.71906	0.49077	0.35972	pLoF	META	WHRadjBMI	+
ENSG00000008710	PKD1	0.021105	0.021105	0.021105	-0.01172	pLoF	EUR	BMI	-
ENSG00000146830	GIGYF1	0.58383	0.61901	0.39913	0.49725	pLoF;missenseLC	META	WHRadjBMI	+
ENSG00000008710	PKD1	0.40419	0.32284	0.23467	-0.00023703	pLoF;missenseLC	EUR	BMI	-
ENSG00000179335	CLK3	0.58549	0.38783	0.37741	0.86356	pLoF;missenseLC	META	WHRadjBMI	+
ENSG00000173250	GPR151	0.02161	0.016326	0.02712	-0.0017722	pLoF;missenseLC	EUR	BMI	-
ENSG00000126785	RHOJ	0.58582	0.19651	0.51633	1.2915	pLoF	META	WHRadjBMI	+
ENSG00000008710	PKD1	0.77578	0.66046	0.54075	0.00010487	pLoF;missenseLC	EUR	WHRadjBMI	+
ENSG00000092203	TOX4	0.59186	0.67326	0.37068	-0.42168	pLoF;missenseLC	META	BMI	-
ENSG00000144283	PKP4	0.43503	0.43503	0.43503	0.0038825	pLoF	EUR	BMI	+
ENSG00000005513	SOX8	0.59815	0.43374	0.59815	0.78281	pLoF	META	BMI	+
ENSG00000144283	PKP4	0.62406	0.97323	0.41935	1.9063e-05	pLoF;missenseLC	EUR	BMI	+
ENSG00000102076	OPN1LW	0.59853	0.1656	0.4746	1.3865	pLoF;missenseLC	META	BMI	+
ENSG00000144283	PKP4	0.7442	0.7442	0.7442	-0.0015857	pLoF	EUR	WHRadjBMI	-
ENSG00000152270	PDE3B	0.60062	0.93949	0.56199	0.075906	pLoF	META	BMI	+
ENSG00000144283	PKP4	1	0.77877	0.98902	0.00016597	pLoF;missenseLC	EUR	WHRadjBMI	+
ENSG00000180806	HOXC9	0.61334	0.6456	0.61334	-0.45989	pLoF	META	WHRadjBMI	-
ENSG00000124140	SLC12A5	0.021674	0.021674	0.021674	0.030582	pLoF	EUR	WHRadjBMI	+
ENSG00000132170	PPARG	0.61617	0.83535	0.61617	-0.20784	pLoF	META	BMI	-
ENSG00000101333	PLCB4	0.23625	0.17995	0.14624	-0.00099537	pLoF;missenseLC	EUR	BMI	-
ENSG00000163866	SMIM12	0.62718	0.67918	0.62718	-0.41358	pLoF	META	BMI	-
ENSG00000101333	PLCB4	0.10324	0.075381	0.19024	0.0094857	pLoF	EUR	WHRadjBMI	+
ENSG00000080200	CRYBG3	0.63263	0.36693	0.55894	-0.90223	pLoF	META	BMI	-
ENSG00000101333	PLCB4	0.12318	0.070366	0.24308	0.001329	pLoF;missenseLC	EUR	WHRadjBMI	+
ENSG00000103657	HERC1	0.63734	0.57748	0.63734	-0.55707	pLoF	META	BMI	-
ENSG00000075651	PLD1	0.32685	0.85951	0.21585	-0.00059262	pLoF	EUR	BMI	-
ENSG00000144357	UBR3	0.63812	0.17999	0.97684	-1.3408	pLoF;missenseLC	META	WHRadjBMI	-
ENSG00000075651	PLD1	0.46862	0.2952	0.78171	-0.00057002	pLoF;missenseLC	EUR	BMI	-
ENSG00000197614	MFAP5	0.64774	0.12688	0.9254	-1.5265	pLoF;missenseLC	META	BMI	-
ENSG00000075651	PLD1	0.49192	0.8231	0.34038	-0.00075109	pLoF	EUR	WHRadjBMI	-
ENSG00000149547	EI24	0.65057	0.8107	0.61818	-0.23952	pLoF;missenseLC	META	BMI	-
ENSG00000075651	PLD1	0.4344	0.27042	0.82487	0.0005959	pLoF;missenseLC	EUR	WHRadjBMI	+
ENSG00000024048	UBR2	0.65316	0.26905	0.30901	1.1052	pLoF;missenseLC	META	BMI	+
ENSG00000166819	PLIN1	0.059291	0.038175	0.06513	0.0068572	pLoF	EUR	BMI	+
ENSG00000163125	RPRD2	0.65699	0.37082	0.65699	0.89494	pLoF	META	BMI	+
ENSG00000166819	PLIN1	0.59367	0.39711	0.7324	0.00060069	pLoF;missenseLC	EUR	BMI	+
ENSG00000005513	SOX8	0.65734	0.20015	0.65393	-1.2811	pLoF;missenseLC	META	WHRadjBMI	-
ENSG00000173064	HECTD4	0.022172	0.021481	0.025311	0.001058	pLoF;missenseLC	EUR	BMI	+
ENSG00000163866	SMIM12	0.65769	0.1687	0.79894	-1.3764	pLoF;missenseLC	META	BMI	-
ENSG00000166819	PLIN1	0.33812	0.20618	0.3142	-0.00089532	pLoF;missenseLC	EUR	WHRadjBMI	-
ENSG00000109851	DBX1	0.67324	0.92184	0.5614	-0.098115	pLoF;missenseLC	META	WHRadjBMI	-
ENSG00000136717	BIN1	0.023873	0.014324	0.057075	0.0030292	pLoF;missenseLC	EUR	WHRadjBMI	+
ENSG00000080573	COL5A3	0.67797	0.40513	0.61186	-0.83249	pLoF;missenseLC	META	BMI	-
ENSG00000167676	PLIN4	0.73198	0.50053	0.88148	-0.00031971	pLoF;missenseLC	EUR	BMI	-
ENSG00000132170	PPARG	0.68308	0.95646	0.6227	0.054598	pLoF;missenseLC	META	WHRadjBMI	+
ENSG00000137776	SLTM	0.024372	0.699	0.013588	-0.00037766	pLoF;missenseLC	EUR	BMI	-
ENSG00000156140	ADAMTS3	0.68516	0.73421	0.63235	0.33953	pLoF;missenseLC	META	BMI	+
ENSG00000167676	PLIN4	0.78818	0.55959	0.94552	0.00027617	pLoF;missenseLC	EUR	WHRadjBMI	+
ENSG00000186185	KIF18B	0.68688	0.48702	0.61953	-0.69506	pLoF	META	WHRadjBMI	-
ENSG00000132170	PPARG	0.82986	0.82986	0.82986	-0.0037954	pLoF	EUR	BMI	-
ENSG00000163866	SMIM12	0.69302	0.86917	0.69302	0.16471	pLoF	META	WHRadjBMI	+
ENSG00000132170	PPARG	0.75181	0.6417	0.83586	-0.0011904	pLoF;missenseLC	EUR	BMI	-
ENSG00000124140	SLC12A5	0.69466	0.3536	0.69466	-0.92763	pLoF	META	BMI	-
ENSG00000132170	PPARG	0.19187	0.19187	0.19187	0.021976	pLoF	EUR	WHRadjBMI	+
ENSG00000135678	CPM	0.69698	0.787	0.58988	-0.27021	pLoF;missenseLC	META	BMI	-
ENSG00000132170	PPARG	0.2856	0.22253	0.25518	0.0030437	pLoF;missenseLC	EUR	WHRadjBMI	+
ENSG00000089327	FXYD5	0.70395	0.39668	0.70395	-0.84756	pLoF	META	BMI	-
ENSG00000144724	PTPRG	0.74295	0.74295	0.74295	-0.0017614	pLoF	EUR	BMI	-
ENSG00000102076	OPN1LW	0.70719	0.86116	0.70719	0.17489	pLoF	META	WHRadjBMI	+
ENSG00000144724	PTPRG	0.70017	0.73879	0.46954	-0.00024155	pLoF;missenseLC	EUR	BMI	-
ENSG00000138688	BLTP1/KIAA1109	0.70853	0.51519	0.50881	-0.65077	pLoF;missenseLC	META	WHRadjBMI	-
ENSG00000144724	PTPRG	0.70489	0.70489	0.70489	-0.0019953	pLoF	EUR	WHRadjBMI	-
ENSG00000161960	EIF4A1	0.71203	0.32562	0.43623	0.98298	pLoF;missenseLC	META	BMI	+
ENSG00000144724	PTPRG	0.47009	0.28541	0.37109	0.00077032	pLoF;missenseLC	EUR	WHRadjBMI	+
ENSG00000024048	UBR2	0.71625	0.26496	0.74467	-1.1147	pLoF;missenseLC	META	WHRadjBMI	-
ENSG00000126785	RHOJ	0.2945	0.80301	0.21078	-0.002103	pLoF	EUR	BMI	-
ENSG00000149547	EI24	0.71927	0.93575	0.76613	0.080615	pLoF;missenseLC	META	WHRadjBMI	+
ENSG00000126785	RHOJ	0.28994	0.47664	0.17734	-0.00089354	pLoF;missenseLC	EUR	BMI	-
ENSG00000139269	INHBE	0.7257	0.24716	0.74115	-1.1573	pLoF	META	BMI	-
ENSG00000126785	RHOJ	0.41939	0.31073	0.32921	0.0082151	pLoF	EUR	WHRadjBMI	+
ENSG00000233932	CTXN2	0.7281	0.80513	0.7281	-0.24672	pLoF	META	BMI	-
ENSG00000126785	RHOJ	0.36559	0.71882	0.22946	0.00044762	pLoF;missenseLC	EUR	WHRadjBMI	+
ENSG00000105726	ATP13A1	0.7354	0.37494	0.58999	-0.88726	pLoF;missenseLC	META	WHRadjBMI	-
ENSG00000080345	RIF1	0.21036	0.21036	0.21036	0.009574	pLoF	EUR	BMI	+
ENSG00000139269	INHBE	0.73904	0.72484	0.76162	-0.352	pLoF	META	WHRadjBMI	-
ENSG00000080345	RIF1	0.14668	0.081151	0.32494	-0.00081542	pLoF;missenseLC	EUR	BMI	-
ENSG00000103657	HERC1	0.74297	0.70044	0.74297	0.38473	pLoF	META	WHRadjBMI	+
ENSG00000080345	RIF1	0.11966	0.11966	0.11966	-0.011557	pLoF	EUR	WHRadjBMI	-
ENSG00000233932	CTXN2	0.74371	0.43844	0.74371	0.77483	pLoF	META	WHRadjBMI	+
ENSG00000080345	RIF1	0.83643	0.62916	0.97008	0.00022458	pLoF;missenseLC	EUR	WHRadjBMI	+
ENSG00000179335	CLK3	0.74841	0.71301	0.48106	-0.36782	pLoF;missenseLC	META	BMI	-
ENSG00000107018	RLN1	0.87974	0.87974	0.87974	-0.0021073	pLoF	EUR	BMI	-
ENSG00000186603	HPDL	0.75354	0.1645	0.44714	1.3901	pLoF	META	WHRadjBMI	+
ENSG00000107018	RLN1	0.6319	0.42996	0.63602	-0.0011893	pLoF;missenseLC	EUR	BMI	-
ENSG00000054523	KIF1B	0.75651	0.56562	0.56475	-0.57451	pLoF;missenseLC	META	WHRadjBMI	-
ENSG00000107018	RLN1	0.79073	0.79073	0.79073	-0.003524	pLoF	EUR	WHRadjBMI	-
ENSG00000204444	APOM	0.75897	0.61879	0.54094	-0.49757	pLoF;missenseLC	META	BMI	-
ENSG00000107018	RLN1	1	0.95722	0.90137	8.618e-05	pLoF;missenseLC	EUR	WHRadjBMI	+
ENSG00000124574	ABCC10	0.76147	0.35133	0.80265	-0.93201	pLoF;missenseLC	META	WHRadjBMI	-
ENSG00000163125	RPRD2	0.49355	0.49355	0.49355	0.019195	pLoF	EUR	BMI	+
ENSG00000135678	CPM	0.7644	0.89977	0.67982	0.12596	pLoF;missenseLC	META	WHRadjBMI	+
ENSG00000163125	RPRD2	0.72819	0.7159	0.51667	-0.00024377	pLoF;missenseLC	EUR	BMI	-
ENSG00000103657	HERC1	0.76465	0.27468	0.66263	1.0923	pLoF;missenseLC	META	BMI	+
ENSG00000163125	RPRD2	0.56901	0.56901	0.56901	0.015221	pLoF	EUR	WHRadjBMI	+
ENSG00000179335	CLK3	0.77709	0.6008	0.77709	0.52326	pLoF	META	WHRadjBMI	+
ENSG00000163125	RPRD2	0.64618	0.72934	0.44024	0.00023054	pLoF;missenseLC	EUR	WHRadjBMI	+
ENSG00000186603	HPDL	0.78639	0.71517	0.56291	0.36492	pLoF;missenseLC	META	WHRadjBMI	+
ENSG00000124140	SLC12A5	0.49045	0.49045	0.49045	-0.0090919	pLoF	EUR	BMI	-
ENSG00000005810	MYCBP2	0.79015	0.72551	0.48109	-0.35111	pLoF;missenseLC	META	BMI	-
ENSG00000124140	SLC12A5	0.20489	0.12463	0.49016	-0.0017656	pLoF;missenseLC	EUR	BMI	-
ENSG00000109851	DBX1	0.79078	0.4674	0.79078	-0.72672	pLoF	META	WHRadjBMI	-
ENSG00000080573	COL5A3	0.029945	0.38679	0.01671	0.0005297	pLoF;missenseLC	EUR	WHRadjBMI	+
ENSG00000233932	CTXN2	0.79935	0.20069	0.84772	1.2796	pLoF;missenseLC	META	WHRadjBMI	+
ENSG00000124140	SLC12A5	0.69107	0.53743	0.495	0.00070397	pLoF;missenseLC	EUR	WHRadjBMI	+
ENSG00000138829	FBN2	0.79944	0.63036	0.53734	0.48122	pLoF;missenseLC	META	WHRadjBMI	+
ENSG00000011083	SLC6A7	0.76589	0.63434	0.73581	-0.0024081	pLoF	EUR	BMI	-
ENSG00000132763	MMACHC	0.79956	0.60622	0.74884	0.51547	pLoF	META	WHRadjBMI	+
ENSG00000011083	SLC6A7	0.47239	0.55978	0.30894	0.00050975	pLoF;missenseLC	EUR	BMI	+
ENSG00000163125	RPRD2	0.80124	0.89128	0.80124	0.13669	pLoF	META	WHRadjBMI	+
ENSG00000011083	SLC6A7	0.36606	0.26709	0.53405	0.0054918	pLoF	EUR	WHRadjBMI	+
ENSG00000169991	IFFO2	0.80208	0.76703	0.80208	0.29627	pLoF	META	BMI	+
ENSG00000011083	SLC6A7	0.34347	0.26706	0.21646	-0.0009635	pLoF;missenseLC	EUR	WHRadjBMI	-
ENSG00000135678	CPM	0.80522	0.87354	0.82762	-0.15916	pLoF	META	BMI	-
ENSG00000175426	PCSK1	0.033846	0.019199	0.1543	-0.0025415	pLoF;missenseLC	EUR	WHRadjBMI	-
ENSG00000186297	GABRA5	0.80554	0.75002	0.79021	0.31861	pLoF;missenseLC	META	BMI	+
ENSG00000175426	PCSK1	0.035669	0.035669	0.035669	-0.013988	pLoF	EUR	WHRadjBMI	-
ENSG00000010327	STAB1	0.8204	0.46762	0.61625	0.72635	pLoF	META	BMI	+
ENSG00000165029	ABCA1	0.037486	0.036758	0.028185	-0.0073795	pLoF	EUR	WHRadjBMI	-
ENSG00000161960	EIF4A1	0.82432	0.32974	0.82432	0.97463	pLoF	META	WHRadjBMI	+
ENSG00000137776	SLTM	0.065826	0.84648	0.038472	0.00018567	pLoF;missenseLC	EUR	WHRadjBMI	+
ENSG00000171105	INSR	0.82476	0.73347	0.78337	0.34052	pLoF	META	BMI	+
ENSG00000163866	SMIM12	0.82183	0.82183	0.82183	-0.0044428	pLoF	EUR	BMI	-
ENSG00000144357	UBR3	0.82515	0.22368	0.68356	1.2168	pLoF;missenseLC	META	BMI	+
ENSG00000163866	SMIM12	0.69447	0.54609	0.77727	-0.0023764	pLoF;missenseLC	EUR	BMI	-
ENSG00000169991	IFFO2	0.82876	0.44109	0.82876	-0.77035	pLoF	META	WHRadjBMI	-
ENSG00000163866	SMIM12	0.55486	0.55486	0.55486	0.011106	pLoF	EUR	WHRadjBMI	+
ENSG00000132763	MMACHC	0.829	0.44053	0.49525	0.7713	pLoF;missenseLC	META	WHRadjBMI	+
ENSG00000163866	SMIM12	1	0.77241	1	0.0011168	pLoF;missenseLC	EUR	WHRadjBMI	+
ENSG00000197614	MFAP5	0.85953	0.40312	0.91419	0.83606	pLoF;missenseLC	META	WHRadjBMI	+
ENSG00000005513	SOX8	0.63506	0.63506	0.63506	0.018686	pLoF	EUR	BMI	+
ENSG00000186603	HPDL	0.86668	0.74045	0.68256	0.33126	pLoF;missenseLC	META	BMI	+
ENSG00000005513	SOX8	0.15381	0.091213	0.41104	0.0012264	pLoF;missenseLC	EUR	BMI	+
ENSG00000186185	KIF18B	0.88177	0.6133	0.87917	-0.50537	pLoF;missenseLC	META	WHRadjBMI	-
ENSG00000005513	SOX8	0.62644	0.62644	0.62644	-0.018269	pLoF	EUR	WHRadjBMI	-
ENSG00000139269	INHBE	0.8829	0.86573	0.9589	0.16908	pLoF;missenseLC	META	BMI	+
ENSG00000005513	SOX8	0.09872	0.057976	0.43325	-0.0013693	pLoF;missenseLC	EUR	WHRadjBMI	-
ENSG00000105726	ATP13A1	0.88315	0.51172	0.75685	0.65617	pLoF;missenseLC	META	BMI	+
ENSG00000010327	STAB1	1	0.84355	0.85232	-0.00036263	pLoF	EUR	BMI	-
ENSG00000005810	MYCBP2	0.88983	0.40671	0.99147	0.8297	pLoF;missenseLC	META	WHRadjBMI	+
ENSG00000010327	STAB1	0.096895	0.053143	0.27694	0.00076289	pLoF;missenseLC	EUR	BMI	+
ENSG00000136717	BIN1	0.88994	0.43698	0.81144	-0.77731	pLoF	META	BMI	-
ENSG00000010327	STAB1	0.31202	0.20825	0.22122	-0.0022705	pLoF	EUR	WHRadjBMI	-
ENSG00000179335	CLK3	0.89164	0.56604	0.89164	-0.57389	pLoF	META	BMI	-
ENSG00000010327	STAB1	0.064197	0.034771	0.20839	-0.00083136	pLoF;missenseLC	EUR	WHRadjBMI	-
ENSG00000170456	DENND5B	0.89619	0.94112	0.64438	-0.073863	pLoF;missenseLC	META	BMI	-
ENSG00000197614	MFAP5	0.038988	0.038988	0.038988	-0.014211	pLoF	EUR	WHRadjBMI	-
ENSG00000161960	EIF4A1	0.90582	0.93344	0.90582	-0.08352	pLoF	META	BMI	-
ENSG00000092203	TOX4	0.54348	0.86552	0.3627	-0.0001733	pLoF;missenseLC	EUR	BMI	-
ENSG00000107018	RLN1	0.90888	0.53161	0.90888	-0.62555	pLoF	META	BMI	-
ENSG00000173064	HECTD4	0.039668	0.021681	0.11599	-0.001054	pLoF;missenseLC	EUR	WHRadjBMI	-
ENSG00000136717	BIN1	0.91726	0.91715	0.79629	0.10402	pLoF	META	WHRadjBMI	+
ENSG00000092203	TOX4	0.52151	0.73215	0.3449	-0.0003488	pLoF;missenseLC	EUR	WHRadjBMI	-
ENSG00000138688	BLTP1/KIAA1109	0.92103	0.32117	0.95152	0.99205	pLoF;missenseLC	META	BMI	+
ENSG00000125733	TRIP10	0.22753	0.22753	0.22753	0.0058574	pLoF	EUR	BMI	+
ENSG00000107018	RLN1	0.93396	0.83288	0.74211	-0.21101	pLoF;missenseLC	META	WHRadjBMI	-
ENSG00000125733	TRIP10	0.60043	0.38442	0.49973	0.00084726	pLoF;missenseLC	EUR	BMI	+
ENSG00000170456	DENND5B	0.93455	0.77817	0.93455	0.2817	pLoF	META	WHRadjBMI	+
ENSG00000125733	TRIP10	0.66371	0.66371	0.66371	-0.0020925	pLoF	EUR	WHRadjBMI	-
ENSG00000132763	MMACHC	0.93675	0.69428	0.95281	-0.39306	pLoF	META	BMI	-
ENSG00000125733	TRIP10	0.60872	0.44989	0.39308	-0.00073147	pLoF;missenseLC	EUR	WHRadjBMI	-
ENSG00000132170	PPARG	0.94033	0.9751	0.8076	-0.031214	pLoF;missenseLC	META	BMI	-
ENSG00000024048	UBR2	0.16972	0.16972	0.16972	0.0078493	pLoF	EUR	BMI	+
ENSG00000163866	SMIM12	0.94144	0.29629	0.99249	1.0444	pLoF;missenseLC	META	WHRadjBMI	+
ENSG00000024048	UBR2	0.052383	0.21127	0.030892	0.0011249	pLoF;missenseLC	EUR	BMI	+
ENSG00000144283	PKP4	0.94176	0.22079	0.96275	1.2244	pLoF;missenseLC	META	WHRadjBMI	+
ENSG00000024048	UBR2	0.58128	0.58128	0.58128	-0.0031588	pLoF	EUR	WHRadjBMI	-
ENSG00000170456	DENND5B	0.9642	0.70958	0.89435	0.37242	pLoF;missenseLC	META	WHRadjBMI	+
ENSG00000024048	UBR2	0.3302	0.20539	0.24768	-0.0011355	pLoF;missenseLC	EUR	WHRadjBMI	-
ENSG00000005810	MYCBP2	0.96584	0.85762	0.96584	-0.1794	pLoF	META	WHRadjBMI	-
ENSG00000107282	APBA1	0.039838	0.039838	0.039838	-0.013978	pLoF	EUR	WHRadjBMI	-
ENSG00000080200	CRYBG3	0.97129	0.66034	0.96656	0.43944	pLoF	META	WHRadjBMI	+
ENSG00000144357	UBR3	0.46586	0.30721	0.43791	0.00095564	pLoF;missenseLC	EUR	BMI	+
ENSG00000107018	RLN1	0.97517	0.78453	0.97517	-0.27342	pLoF	META	WHRadjBMI	-
ENSG00000144357	UBR3	0.16884	0.16884	0.16884	-0.0074528	pLoF	EUR	WHRadjBMI	-
ENSG00000186297	GABRA5	0.98492	0.732	0.9483	-0.34247	pLoF;missenseLC	META	WHRadjBMI	-
ENSG00000144357	UBR3	0.60756	0.42196	0.95677	-0.00074868	pLoF;missenseLC	EUR	WHRadjBMI	-
ENSG00000109851	DBX1	0.99414	0.811	0.99414	0.23913	pLoF	META	BMI	+
ENSG00000167676	PLIN4	0.045336	0.024571	0.30812	-0.0024686	pLoF	EUR	BMI	-
ENSG00000124574	ABCC10	0.99436	0.4462	0.97371	-0.76177	pLoF	META	WHRadjBMI	-
ENSG00000167676	PLIN4	0.046907	0.025496	0.14073	0.0024321	pLoF	EUR	WHRadjBMI	+
ENSG00000009950	MLXIPL	0.99508	0.9139	0.99508	0.10812	pLoF	META	BMI	+
ENSG00000196700	ZNF512B	0.11572	0.11572	0.11572	-0.018826	pLoF	EUR	WHRadjBMI	-
ENSG00000132763	MMACHC	0.9988	0.81782	0.8192	0.23035	pLoF;missenseLC	META	BMI	+
ENSG00000092978	GPATCH2	0.049194	0.11085	0.029996	-0.001316	pLoF;missenseLC	EUR	BMI	-
ENSG00000124574	ABCC10	0.99994	0.92467	0.99965	0.094554	pLoF	META	BMI	+

## Sheet: ST5. Genebass PheWAS
gene_symbol	annotation	description	description_more	category	Pvalue_SKATO	Pvalue_Burden	BETA_Burden	SE_Burden	Pvalue_SKAT	total_variants_pheno	n_cases	n_controls	heritability	saige_version	inv_normalized	trait_type	phenocode	pheno_sex	coding	modifier	n_cases_defined	n_cases_both_sexes	n_cases_females	n_cases_males	coding_description	gene_id	bmi rg	bmi rg pval	body_fat_percentage rg	body_fat_percentage rg pval
ABCA1	pLoF	Apolipoprotein A	Measured by immunoturbidimetric analysis on a Beckman Coulter AU5800	Blood biochemistry	2.25e-183	3.22e-184	-0.0543259	0.00187685	9.23e-32	107	343018		0	SAIGE_0.44.5	FALSE	continuous	30630	both_sexes		irnt	423583	427532	227111	196472		ENSG00000165029
ABCA1	pLoF	HDL cholesterol	Measured by enzyme immunoinhibition analysis on a Beckman Coulter AU5800	Blood biochemistry	6.12e-151	8.74e-152	-0.0480374	0.00183053	3.28e-27	109	344938		0	SAIGE_0.44.5	FALSE	continuous	30760	both_sexes		irnt	425927	429894	229155	196772		ENSG00000165029
PDE3B	pLoF	Ratio of circulating triglycerides to circulating HDL	Triglycerides measured by GPO-POD analysis on a Beckman Coulter AU5800. HDL measured by enzyme immunoinhibition analysis on a Beckman Coulter AU5800.	Blood biochemistry	2.54e-53	3.62e-54	-0.0197457	0.00127414	2.58e-46	64	343470		0	SAIGE_0.44.5	FALSE	continuous	ratio_TG_HDL_custom	both_sexes		custom	423734	427677	228091	195643		ENSG00000152270
PDE3B	pLoF	Triglycerides	Measured by GPO-POD analysis on a Beckman Coulter AU5800	Blood biochemistry	4.91e-43	7.01e-44	-0.0164616	0.0011849	7.82e-35	68	376509		0	SAIGE_0.44.5	FALSE	continuous	30870	both_sexes		irnt	464971	469240	252065	212906		ENSG00000152270
PKD1	pLoF	Cystatin C	Measured by latex enhanced immunoturbidimetric analysis on a Siemens ADVIA 1800	Blood biochemistry	8.56e-34	1.22e-34	0.0220065	0.00179268	9.14e-06	90	376784		0	SAIGE_0.44.5	FALSE	continuous	30720	both_sexes		irnt	465312	469584	252198	213114		ENSG00000008710
PDE3B	pLoF	HDL cholesterol	Measured by enzyme immunoinhibition analysis on a Beckman Coulter AU5800	Blood biochemistry	9.62e-31	1.37e-31	0.0135415	0.00115803	2.98e-26	65	344938		0	SAIGE_0.44.5	FALSE	continuous	30760	both_sexes		irnt	425927	429894	229155	196772		ENSG00000152270
BLTP1/KIAA1109	pLoF	Mean platelet (thrombocyte) volume	Result of "Mean Platelet Volume" assay, performed on blood sample, obtained from UK Biobank assessment centre visit. Mean Platelet Volume is the average volume of individual platelets derived from the platelet histogram.	Blood count	1.83e-30	6.55e-24	-0.0163586	0.00162235	1.28e-05	261	383461		0.0978906	SAIGE_0.44.5	FALSE	continuous	30100	both_sexes		irnt	473354	478192	256116	217238		ENSG00000138688	0.04768	0.0005156	0.04982	0.0005469
PKD1	pLoF	Creatinine	Measured by enzymatic analysis on a Beckman Coulter AU5800	Blood biochemistry	1.85e-30	2.64e-31	0.0185395	0.001593	1.29e-05	90	376624		0	SAIGE_0.44.5	FALSE	continuous	30700	both_sexes		irnt	465112	469383	252094	213018		ENSG00000008710
PDE3B	pLoF	Waist-to-hip ratio adjusted for body mass index (WHRadjBMI) female	Waist circumference divided by hip circumference adjusted for body mass index	Body size measures	6.42e-27	9.17e-28	-0.0194766	0.00178345	5.85e-21	51	212912		0.0400681	SAIGE_0.44.5	FALSE	continuous	WHRadjBMI_female_custom	females		custom	263681	271844	263542	139		ENSG00000152270
PKD1	pLoF	Urea	Measured by GLDH, kinetic analysis on a Beckman Coulter AU5800	Blood biochemistry	8.51e-26	1.22e-26	0.0203996	0.00190944	0.000160096	90	376551		0	SAIGE_0.44.5	FALSE	continuous	30670	both_sexes		irnt	465031	469297	252046	212985		ENSG00000008710
SLTM	pLoF	Corneal_resistance_factor_left_custom		Custom phenotype	1.01e-25	0.0100466	0.0617224	0.0239771	1.44e-26	16	83193		0.0366176	SAIGE_0.44.5	FALSE	continuous	Corneal_resistance_factor_left_custom	both_sexes		custom	108123	111928	58239	49884		ENSG00000137776
ABCA1	pLoF	Ratio of circulating triglycerides to circulating HDL	Triglycerides measured by GPO-POD analysis on a Beckman Coulter AU5800. HDL measured by enzyme immunoinhibition analysis on a Beckman Coulter AU5800.	Blood biochemistry	4.75e-25	6.79e-26	0.0211594	0.00201083	5.61e-05	109	343470		0	SAIGE_0.44.5	FALSE	continuous	ratio_TG_HDL_custom	both_sexes		custom	423734	427677	228091	195643		ENSG00000165029
MC4R	pLoF	Comparative body size at age 10	ACE touchscreen question "When you were 10 years old, compared to average would you describe yourself as:" This question was dropped from the touchscreen protocol on 24/10/2016.	Early life factors	5.17e-25	7.39e-26	0.0212604	0.00202196	1.23e-12	21	388179		0	SAIGE_0.44.5	FALSE	continuous	1687	both_sexes			477982	491484	260083	217899		ENSG00000166603	0.5636	3.89e-223	0.3718	9.48e-71
STAB1	pLoF	Median T2star in putamen (right)	Median T2star in right putamen (from SWI data)	Susceptibility weighted brain MRI	4.58e-24	8.47e-24	0.0482629	0.00479847	1.2e-07	39	16739		0.092564	SAIGE_0.44.5	FALSE	continuous	25031	both_sexes		irnt	19176	19664	10091	9085		ENSG00000010327
PLIN1	pLoF	HDL cholesterol	Measured by enzyme immunoinhibition analysis on a Beckman Coulter AU5800	Blood biochemistry	1.27e-23	2.22e-21	0.0122144	0.00128652	4.4e-18	43	344938		0	SAIGE_0.44.5	FALSE	continuous	30760	both_sexes		irnt	425927	429894	229155	196772		ENSG00000166819
PLIN1	pLoF	Waist-to-hip ratio adjusted for body mass index (WHRadjBMI)	Waist circumference divided by hip circumference adjusted for body mass index	Body size measures	2.7e-23	1.64e-21	-0.00940011	0.000986795	3.33e-17	44	393454		0	SAIGE_0.44.5	FALSE	continuous	WHRadjBMI_custom	both_sexes		custom	486148	499256	263770	222378		ENSG00000166819
PDE3B	pLoF	Hip circumference adjusted for body mass index (HCadjBMI) female	Hip circumference adjusted for body mass index	Body size measures	3.6e-22	5.14e-23	0.0179497	0.00181699	1.7e-18	51	212928		0.0468853	SAIGE_0.44.5	FALSE	continuous	HCadjBMI_female_custom	females		custom	263702	271866	263563	139		ENSG00000152270
PDE3B	pLoF	Hip circumference adjusted for body mass index (HCadjBMI)	Hip circumference adjusted for body mass index	Body size measures	5.82e-22	8.31e-23	0.0116874	0.00118888	2e-19	69	393490		0	SAIGE_0.44.5	FALSE	continuous	HCadjBMI_custom	both_sexes		custom	486191	499300	263791	222400		ENSG00000152270
ANKRD12	pLoF	Touchscreen_duration_custom		Custom phenotype	9.99e-22	1.65e-21	173.821	18.2494	5.44e-07	124	394476		0.0110974	SAIGE_0.44.5	FALSE	continuous	Touchscreen_duration_custom	both_sexes		custom	487020	500891	264180	222840		ENSG00000101745
ABCA1	pLoF	Cholesterol	Measured by CHO-POD analysis on a Beckman Coulter AU5800	Blood biochemistry	1.38e-21	1.97e-22	-0.0184954	0.00189826	2.42e-05	110	376808		0	SAIGE_0.44.5	FALSE	continuous	30690	both_sexes		irnt	465341	469615	252205	213136		ENSG00000165029
ANKRD12	pLoF	Total protein	Measured by biuret analysis on a Beckman Coulter AU5800	Blood biochemistry	2.52e-21	1.68e-21	-0.0225832	0.00237134	6.67e-06	115	344688		0	SAIGE_0.44.5	FALSE	continuous	30860	both_sexes		irnt	425665	429627	229023	196642		ENSG00000101745
GIGYF1	pLoF	Glycated haemoglobin (HbA1c)	Measured by HPLC analysis on a Bio-Rad VARIANT II Turbo	Blood biochemistry	3.51e-20	2.19e-20	0.0274693	0.00296886	4.7e-10	85	376931		0	SAIGE_0.44.5	FALSE	continuous	30750	both_sexes		irnt	463892	466530	251549	212343		ENSG00000146830
PDE3B	pLoF	Waist-to-hip ratio adjusted for body mass index (WHRadjBMI)	Waist circumference divided by hip circumference adjusted for body mass index	Body size measures	1.34e-19	1.91e-20	-0.00815984	0.000880517	1.05e-16	69	393454		0	SAIGE_0.44.5	FALSE	continuous	WHRadjBMI_custom	both_sexes		custom	486148	499256	263770	222378		ENSG00000152270
PLIN4	pLoF	Waist-to-hip ratio adjusted for body mass index (WHRadjBMI) female	Waist circumference divided by hip circumference adjusted for body mass index	Body size measures	6.63e-19	1.5e-18	0.00795223	0.000904735	6.34e-15	76	212912		0.0400681	SAIGE_0.44.5	FALSE	continuous	WHRadjBMI_female_custom	females		custom	263681	271844	263542	139		ENSG00000167676
PLIN1	pLoF	Waist-to-hip ratio adjusted for body mass index (WHRadjBMI) female	Waist circumference divided by hip circumference adjusted for body mass index	Body size measures	7.97e-19	3.59e-16	-0.0160544	0.00196947	1.06e-15	37	212912		0.0400681	SAIGE_0.44.5	FALSE	continuous	WHRadjBMI_female_custom	females		custom	263681	271844	263542	139		ENSG00000166819
ANKRD12	pLoF	Neutrophill percentage	Result of "Neutrophils Percentage" assay, performed on blood sample, obtained from UK Biobank assessment centre visit. Neutrophils (Percentage) is calculated as the proportion of neutrophils in the leukocytes.	Blood count	4.42e-18	9.44e-18	0.0192889	0.00224799	3.97e-07	124	382770		0	SAIGE_0.44.5	FALSE	continuous	30200	both_sexes		irnt	472490	477317	255661	216829		ENSG00000101745	-0.02897	0.1168	-0.00878	0.6389
SLTM	pLoF	IOP_Goldmann_left_custom		Custom phenotype	6.77e-18	0.202592	0.0476452	0.0373922	9.67e-19	16	83193		0.0391377	SAIGE_0.44.5	FALSE	continuous	IOP_Goldmann_left_custom	both_sexes		custom	108123	111928	58239	49884		ENSG00000137776
STAB1	pLoF	Median T2star in putamen (left)	Median T2star in left putamen (from SWI data)	Susceptibility weighted brain MRI	1.31e-17	4.07e-18	0.0413239	0.0047626	2.95e-05	39	16739		0.0795068	SAIGE_0.44.5	FALSE	continuous	25030	both_sexes		irnt	19176	19664	10091	9085		ENSG00000010327
ANKRD12	pLoF	Lymphocyte percentage	Result of "Lymphocytes Percentage" assay, performed on blood sample, obtained from UK Biobank assessment centre visit. Lymphocytes (Percentage) is calculated as the proportion of lymphocytes in the leukocytes.	Blood count	2.08e-17	3.29e-17	-0.0187087	0.00221773	1.09e-06	124	382770		0	SAIGE_0.44.5	FALSE	continuous	30180	both_sexes		irnt	472490	477317	255661	216829		ENSG00000101745	0.03823	0.02894	0.01405	0.4235
PLIN1	pLoF	Ratio of circulating triglycerides to circulating HDL	Triglycerides measured by GPO-POD analysis on a Beckman Coulter AU5800. HDL measured by enzyme immunoinhibition analysis on a Beckman Coulter AU5800.	Blood biochemistry	4.31e-17	1.28e-15	-0.0113163	0.00141515	1.5e-13	43	343470		0	SAIGE_0.44.5	FALSE	continuous	ratio_TG_HDL_custom	both_sexes		custom	423734	427677	228091	195643		ENSG00000166819
FBN2	pLoF	Body fat percentage adjusted for body mass index (BFPadjBMI)	Body composition estimation by impedance measurement. Body fat percentage Body fat percentage. Range 1% - 75% in 0.1% increments.	Impedance measures	6.06e-17	1.35e-15	0.0180735	0.00226197	2.4e-05	79	387669		0	SAIGE_0.44.5	FALSE	continuous	BFPadjBMI_custom	both_sexes		custom	478991	491844	260272	218719		ENSG00000138829
ANKRD12	pLoF	Touchscreen duration		Process durations	6.98e-17	3.77e-17	0.0173952	0.00206599	2.98e-05	124	394656		0	SAIGE_0.44.5	FALSE	continuous	630	both_sexes		irnt	487776	501683	264538	223238		ENSG00000101745
PDE3B	pLoF	Hip circumference	Hip circumference	Body size measures	2.93e-16	1.15e-16	0.00995448	0.00120098	1.88e-15	69	394124		0	SAIGE_0.44.5	FALSE	continuous	49	both_sexes		irnt	487159	500317	264208	222951		ENSG00000152270	0.8454	0	0.8093	0
PDE3B	pLoF	Hip circumference	Hip circumference	Body size measures	3.77e-16	1.53e-16	0.00991234	0.00120093	2.22e-15	69	394124		0	SAIGE_0.44.5	FALSE	continuous	hip_circ_custom	both_sexes		custom	487134	500285	264193	222941		ENSG00000152270
STAB1	pLoF	Median T2star in caudate (left)	Median T2star in left caudate (from SWI data)	Susceptibility weighted brain MRI	4.37e-16	1.84e-16	0.039734	0.00482655	2.34e-05	39	16739		0.0483809	SAIGE_0.44.5	FALSE	continuous	25028	both_sexes		irnt	19176	19664	10091	9085		ENSG00000010327
ANKRD12	pLoF	Townsend deprivation index at recruitment	Townsend deprivation index calculated immediately prior to participant joining UK Biobank. Based on the preceding national census output areas. Each participant is assigned a score corresponding to the output area in which their postcode is located.	Baseline characteristics	6.35e-16	4.35e-16	0.0181871	0.00223746	1.75e-05	124	394375		0	SAIGE_0.44.5	FALSE	continuous	189	both_sexes		irnt	487689	501913	264497	223192		ENSG00000101745	0.3532	1.37e-46	0.336	1.01e-43
BLTP1/KIAA1109	pLoF	Weight	Weight was measured by a variety of means during the initial Assessment Centre visit. This field amalgamates these values into a single item.	Body size measures	6.37e-16	9.13e-14	0.0104598	0.00140346	7.24e-05	266	393709		0	SAIGE_0.44.5	FALSE	continuous	21002	both_sexes		irnt	486628	499762	263954	222674		ENSG00000138688	0.8188	0	0.7541	0
BLTP1/KIAA1109	pLoF	Weight	Weight was measured by a variety of means during the initial Assessment Centre visit. This field amalgamates these values into a single item.	Body size measures	6.62e-16	9.5e-14	0.0104526	0.00140346	7.22e-05	266	393709		0	SAIGE_0.44.5	FALSE	continuous	weight_custom	both_sexes		custom	486603	499730	263939	222664		ENSG00000138688
BLTP1/KIAA1109	pLoF	Weight	Weight of person taken during impedance measurement. 0.1 increments. Range 0 - 200Kg.	Impedance measures	8.67e-16	1.16e-13	0.010465	0.00141014	9.89e-05	265	387978		0	SAIGE_0.44.5	FALSE	continuous	23098	both_sexes		irnt	479533	492407	260352	219181		ENSG00000138688	0.8184	0	0.7542	0
GIGYF1	pLoF	Cholesterol	Measured by CHO-POD analysis on a Beckman Coulter AU5800	Blood biochemistry	1.41e-15	2.57e-16	-0.0253395	0.0030933	1.98e-06	82	376808		0	SAIGE_0.44.5	FALSE	continuous	30690	both_sexes		irnt	465341	469615	252205	213136		ENSG00000146830
STAB1	pLoF	Median T2star in caudate (right)	Median T2star in right caudate (from SWI data)	Susceptibility weighted brain MRI	1.5e-14	3.37e-15	0.0380616	0.00483231	0.00016544	39	16739		0.0697781	SAIGE_0.44.5	FALSE	continuous	25029	both_sexes		irnt	19176	19664	10091	9085		ENSG00000010327
PLIN1	pLoF	Apolipoprotein A	Measured by immunoturbidimetric analysis on a Beckman Coulter AU5800	Blood biochemistry	2.08e-14	2.06e-13	0.00966664	0.00131612	1.86e-11	43	343018		0	SAIGE_0.44.5	FALSE	continuous	30630	both_sexes		irnt	423583	427532	227111	196472		ENSG00000166819
PDE3B	pLoF	Waist-to-hip ratio (WHR) female	Waist circumference divided by hip circumference	Body size measures	2.21e-14	3.16e-15	-0.0128198	0.00162595	1.15e-09	51	213209		0	SAIGE_0.44.5	FALSE	continuous	WHR_female_custom	females		custom	264079	272256	263939	140		ENSG00000152270
PDE3B	pLoF	Hip circumference female	Hip circumference	Body size measures	6.56e-14	2.61e-13	0.0133043	0.00181917	3.16e-14	51	213227		0.0394666	SAIGE_0.44.5	FALSE	continuous	hip_circ_female_custom	females		custom	264102	272280	263962	140		ENSG00000152270
GIGYF1	pLoF	Glucose	Measured by hexokinase analysis on a Beckman Coulter AU5800	Blood biochemistry	8.52e-14	1.22e-14	0.0253388	0.0032847	0.000158355	80	344692		0	SAIGE_0.44.5	FALSE	continuous	30740	both_sexes		irnt	425625	429590	228982	196643		ENSG00000146830
BLTP1/KIAA1109	pLoF	Basal metabolic rate	Body composition estimation by impedance measurement. Basal metabolic rate Return value in Kilo- Joules.	Impedance measures	1.02e-13	1.35e-12	0.00736827	0.00103943	0.00108761	265	387962		0	SAIGE_0.44.5	FALSE	continuous	23105	both_sexes		irnt	479514	492388	260343	219171		ENSG00000138688	0.6274	0	0.4643	1.45e-142
ANKRD12	pLoF	Fluid intelligence score	This is a simple unweighted sum of the number of correct answers given to the 13 fluid intelligence questions. Participants who did not answer all of the questions within the allotted 2 minute limit are scored as zero for each of the unattempted questions.	Fluid intelligence / reasoning	1.15e-13	5.28e-14	-0.0285407	0.00379288	4.99e-05	53	128302		0.0352956	SAIGE_0.44.5	FALSE	continuous	20016	both_sexes		irnt	160451	165471	87009	73442		ENSG00000101745	-0.199	1.26e-23	-0.2046	5.64e-24
ANKRD12	pLoF	Mean corpuscular haemoglobin	Result of "Mean Corpuscular Haemoglobin" assay, performed on blood sample, obtained from UK Biobank assessment centre visit.	Blood count	1.52e-13	3.93e-12	-0.0149056	0.00214791	2.52e-07	124	383466		0	SAIGE_0.44.5	FALSE	continuous	30050	both_sexes		irnt	473359	478197	256119	217240		ENSG00000101745	-0.09462	1.69e-08	-0.09693	1.55e-09
GIGYF1	pLoF	Hand grip strength (left)	Left grip strength	Hand grip strength	1.73e-13	2.77e-14	-0.017061	0.00224236	1.23e-05	83	393208		0	SAIGE_0.44.5	FALSE	continuous	46	both_sexes		irnt	486004	499126	263455	222549		ENSG00000146830	-0.0755	0.0001071	-0.1771	3.28e-20
GIGYF1	pLoF	Hand grip strength adjusted for height and weight (HGSadjHtWt)	Hand grip strength is constructed by using the hand grip strength from the dominant hand.	Custom phenotype	2.41e-13	8.09e-14	-0.0226369	0.00303084	6.96e-07	82	392236		0	SAIGE_0.44.5	FALSE	continuous	HGSadjHtWt_custom	both_sexes		custom	484264	497276	262661	221603		ENSG00000146830
PDE3B	pLoF	Apolipoprotein A	Measured by immunoturbidimetric analysis on a Beckman Coulter AU5800	Blood biochemistry	3.91e-13	8.97e-14	0.00882736	0.00118404	1.61e-12	65	343018		0	SAIGE_0.44.5	FALSE	continuous	30630	both_sexes		irnt	423583	427532	227111	196472		ENSG00000152270
PLIN4	pLoF	Waist-to-hip ratio adjusted for body mass index (WHRadjBMI)	Waist circumference divided by hip circumference adjusted for body mass index	Body size measures	4.54e-13	2.18e-13	0.00336867	0.000459113	7.83e-11	98	393454		0	SAIGE_0.44.5	FALSE	continuous	WHRadjBMI_custom	both_sexes		custom	486148	499256	263770	222378		ENSG00000167676
SLTM	pLoF	Corneal_hysteresis_left_custom		Custom phenotype	5.54e-13	0.017328	0.0551043	0.0231562	7.92e-14	16	83193		0.0260622	SAIGE_0.44.5	FALSE	continuous	Corneal_hysteresis_left_custom	both_sexes		custom	108123	111928	58239	49884		ENSG00000137776
FBN2	pLoF	Fat free mass index adjusted for body mass index (FFMIadjBMI)	Fat free mass index is constructed by summing left and right arm fat free mass, left and right leg fat free mass and trunk fat free mass and dividing by height squared.	Impedance measures	6.11e-13	1.96e-12	-0.0156188	0.00221933	0.000263679	79	387569		0	SAIGE_0.44.5	FALSE	continuous	FFMIadjBMI_custom	both_sexes		custom	478858	491710	260069	218789		ENSG00000138829
PLIN1	pLoF	Waist-to-hip ratio (WHR)	Waist circumference divided by hip circumference	Body size measures	6.27e-13	8.32e-13	-0.00736729	0.00102955	1.86e-09	44	394086		0	SAIGE_0.44.5	FALSE	continuous	WHR_custom	both_sexes		custom	487089	500239	264170	222919		ENSG00000166819
ANKRD12	pLoF	Mean corpuscular volume	Result of "Mean Corpuscular Volume" assay, performed on blood sample, obtained from UK Biobank assessment centre visit. Mean Corpuscular Haemoglobin Concentration (pg) is the weight of hemoglobin in the average erythrocyte, computed by the formula: MCH = (hemoglobin/red blood cells) x 10.	Blood count	6.42e-13	1.77e-10	-0.0137583	0.00215655	5.95e-08	124	383467		0	SAIGE_0.44.5	FALSE	continuous	30040	both_sexes		irnt	473360	478198	256120	217240		ENSG00000101745	-0.09592	1.44e-08	-0.09241	2.34e-08
PDE3B	pLoF	Comparative height size at age 10	ACE touchscreen question "When you were 10 years old, compared to average would you describe yourself as:" This question was dropped from the touchscreen protocol on 24/10/2016.	Early life factors	6.47e-13	9.24e-14	0.00610983	0.000819964	6.56e-10	70	388487		0	SAIGE_0.44.5	FALSE	continuous	1697	both_sexes			478606	492134	259250	219356		ENSG00000152270	0.005015	0.796	0.07846	8.27e-06
PLIN1	pLoF	Triglycerides	Measured by GPO-POD analysis on a Beckman Coulter AU5800	Blood biochemistry	8.44e-13	1.71e-12	-0.0093764	0.00132881	1.19e-09	43	376509		0	SAIGE_0.44.5	FALSE	continuous	30870	both_sexes		irnt	464971	469240	252065	212906		ENSG00000166819
STAB1	pLoF	Albumin	Measured by BCG analysis on a Beckman Coulter AU5800	Blood biochemistry	8.71e-13	8.7e-13	0.00681824	0.000953641	1.62e-05	211	345108		0	SAIGE_0.44.5	FALSE	continuous	30600	both_sexes		irnt	426128	430098	229239	196889		ENSG00000010327
PDE3B	pLoF	Sitting height	Distance from rump to crown when sitting, calculated as the difference between ~F51~ and ~F3077~.	Body size measures	1.14e-12	1.62e-13	0.00658506	0.000892687	1.73e-08	69	393937		0	SAIGE_0.44.5	FALSE	continuous	20015	both_sexes		irnt	486411	496254	263915	222496		ENSG00000152270	-0.05848	0.0001836	-0.03566	0.02759
BLTP1/KIAA1109	pLoF	Arm fat mass (right)	Body composition estimation by impedance measurement. Right arm fat mass. Right arm fat mass in Kg, 0.1 increments.	Impedance measures	1.36e-12	2e-11	0.0105738	0.00157684	0.000476787	265	387864		0	SAIGE_0.44.5	FALSE	continuous	23120	both_sexes		irnt	479389	492260	260268	219121		ENSG00000138688	0.9483	0	0.9229	0
BLTP1/KIAA1109	pLoF	Arm fat-free mass (left)	Body composition estimation by impedance measurement. Left arm fat free mass Left arm fat free mass in Kg, 0.1 increments.	Impedance measures	1.39e-12	1.03e-11	0.00685336	0.00100746	0.00215086	265	387788		0	SAIGE_0.44.5	FALSE	continuous	23125	both_sexes		irnt	479297	492167	260229	219068		ENSG00000138688	0.6115	4.78e-289	0.4206	9.73e-107
BLTP1/KIAA1109	pLoF	Whole body water mass	Body composition estimation by impedance measurement. Body water mass Units in Kg. Increments in 0.1 Kg.	Impedance measures	1.96e-12	1.13e-11	0.00674021	0.000992773	0.00361294	265	387974		0	SAIGE_0.44.5	FALSE	continuous	23102	both_sexes		irnt	479528	492402	260350	219178		ENSG00000138688	0.5461	1.74e-200	0.3491	3.23e-68
STAB1	pLoF	Total protein	Measured by biuret analysis on a Beckman Coulter AU5800	Blood biochemistry	2.1e-12	5.05e-13	0.00696296	0.000963886	0.000770059	211	344688		0	SAIGE_0.44.5	FALSE	continuous	30860	both_sexes		irnt	425665	429627	229023	196642		ENSG00000010327
BLTP1/KIAA1109	pLoF	Leg fat mass (right)	Body composition estimation by impedance measurement. Right leg fat mass Right leg fat mass in Kg, 0.1 increments.	Impedance measures	2.2e-12	2.05e-10	0.0081602	0.00128358	6.8e-05	265	387940		0	SAIGE_0.44.5	FALSE	continuous	23112	both_sexes		irnt	479486	492359	260327	219159		ENSG00000138688	0.9375	0	0.9392	0
GIGYF1	pLoF	Townsend deprivation index at recruitment	Townsend deprivation index calculated immediately prior to participant joining UK Biobank. Based on the preceding national census output areas. Each participant is assigned a score corresponding to the output area in which their postcode is located.	Baseline characteristics	2.23e-12	3.18e-13	0.0228988	0.00314265	7.4e-05	85	394375		0	SAIGE_0.44.5	FALSE	continuous	189	both_sexes		irnt	487689	501913	264497	223192		ENSG00000146830	0.3532	1.37e-46	0.336	1.01e-43
BLTP1/KIAA1109	pLoF	Whole body fat-free mass	Body composition estimation by impedance measurement. Fat free mass Fat free mass in Kg. Increment in 0.1 Kg	Impedance measures	2.97e-12	1.55e-11	0.00667904	0.000990468	0.00409377	265	387945		0	SAIGE_0.44.5	FALSE	continuous	23101	both_sexes		irnt	479486	492359	260351	219135		ENSG00000138688	0.5423	2.91e-196	0.3486	2.1e-68
BLTP1/KIAA1109	pLoF	Arm fat mass (left)	Body composition estimation by impedance measurement. Left arm fat mass. Left arm fat mass in Kg, 0.1 increments.	Impedance measures	3.14e-12	3.35e-11	0.0104503	0.00157613	0.000679218	265	387798		0	SAIGE_0.44.5	FALSE	continuous	23124	both_sexes		irnt	479312	492183	260232	219080		ENSG00000138688	0.9481	0	0.9222	0
BLTP1/KIAA1109	pLoF	Whole body fat free mass	Body composition estimation by impedance measurement. Fat free mass Total fat free mass in Kg, in 0.1Kg increments.	Impedance measures	3.18e-12	1.65e-11	0.00666982	0.000990467	0.00404165	265	387945		0	SAIGE_0.44.5	FALSE	continuous	WBfatfreemass_custom	both_sexes		custom	479461	492328	260336	219125		ENSG00000138688
BLTP1/KIAA1109	pLoF	Arm predicted mass (left)	Body composition estimation by impedance measurement. Left arm predicted mass. in Kg, 0.1 increments.	Impedance measures	3.49e-12	2.09e-11	0.00672235	0.00100341	0.00276432	265	387773		0	SAIGE_0.44.5	FALSE	continuous	23126	both_sexes		irnt	479279	492148	260221	219058		ENSG00000138688	0.612	1.93e-290	0.4219	1.45e-107
PDE3B	pLoF	Sitting height female	Distance from rump to crown when sitting, calculated as the difference between ~F51~ and ~F3077~.	Body size measures	3.9e-12	5.57e-13	0.0128139	0.00177707	1.45e-10	51	213165		0.0643208	SAIGE_0.44.5	FALSE	continuous	sitting_height_female_custom	females		custom	263803	270172	263663	140		ENSG00000152270
GIGYF1	pLoF	LDL direct	Measured by enzymatic protective selection analysis on a Beckman Coulter AU5800	Blood biochemistry	4.52e-12	6.45e-13	-0.0225975	0.00314266	5.69e-05	82	376106		0	SAIGE_0.44.5	FALSE	continuous	30780	both_sexes		irnt	464475	468732	251793	212682		ENSG00000146830
PLIN4	pLoF	Hip circumference adjusted for body mass index (HCadjBMI) female	Hip circumference adjusted for body mass index	Body size measures	4.92e-12	9.67e-11	-0.00596505	0.00092167	3.22e-11	76	212928		0.0468853	SAIGE_0.44.5	FALSE	continuous	HCadjBMI_female_custom	females		custom	263702	271866	263563	139		ENSG00000167676
PLIN1	pLoF	Waist circumference adjusted for body mass index (WCadjBMI)	Waist circumference adjusted for body mass index	Body size measures	4.94e-12	1.93e-11	-0.00676914	0.00100864	1.3e-09	44	393484		0	SAIGE_0.44.5	FALSE	continuous	WCadjBMI_custom	both_sexes		custom	486184	499293	263785	222399		ENSG00000166819
PDE3B	pLoF	Seated height	Seated height was measured using a Seca 202 device with the participant seated on a box, the size of which is given by ~F3077~	Body size measures	6.13e-12	8.76e-13	0.00660645	0.000924138	1.09e-09	69	393937		0	SAIGE_0.44.5	FALSE	continuous	51	both_sexes		irnt	486411	496254	263915	222496		ENSG00000152270
BLTP1/KIAA1109	pLoF	Body mass index (BMI)	Body composition estimation by impedance measurement. Body Mass Index. Increments of 0.1 .	Impedance measures	6.55e-12	1.39e-10	0.0102668	0.00159983	0.00028635	265	387970		0	SAIGE_0.44.5	FALSE	continuous	23104	both_sexes		irnt	479525	492399	260349	219176		ENSG00000138688	1	0	0.8581	0
GIGYF1	pLoF	Apolipoprotein B	Measured by immunoturbidimetric analysis on a Beckman Coulter AU5800	Blood biochemistry	8.28e-12	1.18e-12	-0.0223945	0.0031509	0.000203695	81	374968		0	SAIGE_0.44.5	FALSE	continuous	30640	both_sexes		irnt	462992	467232	251333	211659		ENSG00000146830
BLTP1/KIAA1109	pLoF	Arm fat-free mass (right)	Body composition estimation by impedance measurement. Right arm fat free mass Right arm fat free mass in Kg, 0.1 increments.	Impedance measures	8.39e-12	3.5e-11	0.00650928	0.000982702	0.00525715	265	387859		0	SAIGE_0.44.5	FALSE	continuous	23121	both_sexes		irnt	479385	492256	260273	219112		ENSG00000138688	0.5808	2.45e-247	0.3811	5.44e-84
BLTP1/KIAA1109	pLoF	Leg fat mass (left)	Body composition estimation by impedance measurement. Left leg fat mass Left leg free mass in Kg, 0.1 increments.	Impedance measures	8.47e-12	3.54e-10	0.00795595	0.0012683	0.000138837	265	387922		0	SAIGE_0.44.5	FALSE	continuous	23116	both_sexes		irnt	479458	492331	260314	219144		ENSG00000138688	0.9407	0	0.9356	0
BLTP1/KIAA1109	pLoF	Leg predicted mass (left)	Body composition estimation by impedance measurement. Left leg predicted mass. in Kg, 0.1 increments.	Impedance measures	9.83e-12	3.37e-11	0.00676893	0.00102103	0.00813781	265	387901		0	SAIGE_0.44.5	FALSE	continuous	23118	both_sexes		irnt	479433	492306	260300	219133		ENSG00000138688	0.6566	0	0.4905	1.14e-167
BLTP1/KIAA1109	pLoF	Leg fat-free mass (left)	Body composition estimation by impedance measurement. Left leg fat free mass. Left leg fat free mass in Kg, 0.1 increments.	Impedance measures	1.28e-11	4.17e-11	0.00678159	0.00102785	0.00853318	265	387906		0	SAIGE_0.44.5	FALSE	continuous	23117	both_sexes		irnt	479439	492312	260303	219136		ENSG00000138688	0.6569	0	0.4908	3.37e-168
BLTP1/KIAA1109	pLoF	Weight adjusted for height	Weight adjusted for height	Body size measures	1.28e-11	3.33e-10	0.0100416	0.00159836	0.000184133	266	393562		0	SAIGE_0.44.5	FALSE	continuous	weightadjheight_custom	both_sexes		custom	486282	499399	263845	222437		ENSG00000138688
BLTP1/KIAA1109	pLoF	Whole body fat mass	Body composition estimation by impedance measurement. Fat mass Total fat mass in Kg, in 0.1Kg increments.	Impedance measures	1.31e-11	8.59e-11	0.0101544	0.00156464	0.00151608	264	387351		0	SAIGE_0.44.5	FALSE	continuous	23100	both_sexes		irnt	478722	491561	260274	218448		ENSG00000138688	0.8973	0	0.9473	0
ANKRD12	pLoF	Red blood cell (erythrocyte) distribution width	Result of "Red Distribution Width" assay, performed on blood sample, obtained from UK Biobank assessment centre visit. Red blood cell Distribution Width is the size distribution spread of the erythrocyte population derived from the red blood cell histogram. It is the coefficient of variation (CV) expressed in % of the red blood cell size distribution.	Blood count	1.35e-11	3.91e-12	0.015379	0.00221586	0.000629704	124	383467		0	SAIGE_0.44.5	FALSE	continuous	30070	both_sexes		irnt	473360	478198	256120	217240		ENSG00000101745	0.1863	2.24e-22	0.151	3.81e-21
BLTP1/KIAA1109	pLoF	Leg fat-free mass (right)	Body composition estimation by impedance measurement. Right leg fat free mass. Right leg fat free mass in Kg, 0.1 increments.	Impedance measures	1.41e-11	4.24e-11	0.00674317	0.00102238	0.0100813	265	387932		0	SAIGE_0.44.5	FALSE	continuous	23113	both_sexes		irnt	479474	492347	260322	219152		ENSG00000138688	0.624	0	0.4408	2.47e-122
MC4R	pLoF	Appendicular fat free mass index	Appendicular fat free mass index is constructed by summing left and right arm fat free mass and left and right leg fat free mass and dividing by height squared.	Impedance measures	1.5e-11	2.15e-12	0.0152104	0.00216535	3.01e-05	21	387704		0	SAIGE_0.44.5	FALSE	continuous	appendicularFFMI_custom	both_sexes		custom	479028	491883	260153	218875		ENSG00000166603
INSR	pLoF	Waist-to-hip ratio adjusted for body mass index (WHRadjBMI) female	Waist circumference divided by hip circumference adjusted for body mass index	Body size measures	1.53e-11	2.82e-12	-0.0319499	0.00457305	7.04e-05	34	212912		0.0400681	SAIGE_0.44.5	FALSE	continuous	WHRadjBMI_female_custom	females		custom	263681	271844	263542	139		ENSG00000171105
BLTP1/KIAA1109	pLoF	Body mass index (BMI)	BMI value here is constructed from height and weight measured during the initial Assessment Centre visit. Value is not present if either of these readings were omitted.	Body size measures	1.58e-11	2.54e-10	0.0100647	0.00159138	0.000294044	266	393562		0	SAIGE_0.44.5	FALSE	continuous	21001	both_sexes		irnt	486307	499431	263860	222447		ENSG00000138688			0.8581	0
BLTP1/KIAA1109	pLoF	Body mass index (BMI)	BMI value here is constructed from height and weight measured during the initial Assessment Centre visit. Value is not present if either of these readings were omitted.	Body size measures	1.58e-11	2.54e-10	0.0100647	0.00159139	0.000294012	266	393562		0	SAIGE_0.44.5	FALSE	continuous	BMI_custom	both_sexes		custom	486282	499399	263845	222437		ENSG00000138688
PDE3B	pLoF	Valine	Measured from NMR Nightingale data	NMR metabolomics	1.69e-11	2.41e-12	-0.0175181	0.00249958	1.4e-07	30	94972		0.0256986	SAIGE_0.44.5	FALSE	continuous	valine	both_sexes		custom	116951	117516	63413	53538		ENSG00000152270
GIGYF1	pLoF	Alcohol intake in grams per day	Alcohol intake is calculated by converting the weekly or monthly intake for red wine intake, white wine intake, beer intake, fortified wine intake, spirits intake and other alcoholic drinks intake to grams and summing together.	Alcohol	1.95e-11	3.21e-12	-0.0215973	0.00309946	4.67e-05	82	393099		0	SAIGE_0.44.5	FALSE	continuous	alcohol_intake_custom	both_sexes		custom	485235	498296	263310	221925		ENSG00000146830
ANKRD12	pLoF	Waist-to-hip ratio (WHR)	Waist circumference divided by hip circumference	Body size measures	2.07e-11	8.66e-12	0.0117474	0.00172068	0.000210934	123	394086		0	SAIGE_0.44.5	FALSE	continuous	WHR_custom	both_sexes		custom	487089	500239	264170	222919		ENSG00000101745
BLTP1/KIAA1109	pLoF	Hip circumference	Hip circumference	Body size measures	2.08e-11	2.82e-10	0.0101037	0.00160158	0.000343131	266	394124		0	SAIGE_0.44.5	FALSE	continuous	49	both_sexes		irnt	487159	500317	264208	222951		ENSG00000138688	0.8454	0	0.8093	0
BLTP1/KIAA1109	pLoF	Trunk predicted mass	Body composition estimation by impedance measurement. Trunk predicted mass in Kg, 0.1 increments.	Impedance measures	2.1e-11	9.52e-11	0.00639083	0.000987086	0.00328419	265	387613		0	SAIGE_0.44.5	FALSE	continuous	23130	both_sexes		irnt	479079	491945	260120	218959		ENSG00000138688	0.4411	8.56e-112	0.2409	2.75e-31
PLIN4	pLoF	Trunk fat percentage	Body composition estimation by impedance measurement. Trunk fat percentages Range 1-75% in 0.1% increments.	Impedance measures	2.15e-11	5e-11	-0.00375969	0.000572175	2.93e-10	97	387739		0	SAIGE_0.44.5	FALSE	continuous	23127	both_sexes		irnt	479236	492105	260200	219036		ENSG00000167676	0.8045	0	0.989	0
PLIN4	pLoF	Hip circumference	Hip circumference	Body size measures	2.32e-11	2.69e-10	-0.00395405	0.000626053	7.31e-11	98	394124		0	SAIGE_0.44.5	FALSE	continuous	49	both_sexes		irnt	487159	500317	264208	222951		ENSG00000167676	0.8454	0	0.8093	0
BLTP1/KIAA1109	pLoF	Arm predicted mass (right)	Body composition estimation by impedance measurement. Right Arm predicted mass in Kg, 0.1 increments.	Impedance measures	2.38e-11	7.71e-11	0.00637101	0.000979242	0.00728738	265	387852		0	SAIGE_0.44.5	FALSE	continuous	23122	both_sexes		irnt	479377	492248	260267	219110		ENSG00000138688	0.5819	2.33e-246	0.3834	5.26e-84
BLTP1/KIAA1109	pLoF	Hip circumference	Hip circumference	Body size measures	2.61e-11	4.05e-10	0.0100126	0.00160153	0.000295023	266	394124		0	SAIGE_0.44.5	FALSE	continuous	hip_circ_custom	both_sexes		custom	487134	500285	264193	222941		ENSG00000138688
PLIN4	pLoF	Hip circumference	Hip circumference	Body size measures	2.61e-11	3.07e-10	-0.00394091	0.000626032	7.85e-11	98	394124		0	SAIGE_0.44.5	FALSE	continuous	hip_circ_custom	both_sexes		custom	487134	500285	264193	222941		ENSG00000167676
BLTP1/KIAA1109	pLoF	Trunk fat-free mass	Body composition estimation by impedance measurement. Trunk fat free mass. Trunk fat free mass in Kg, 0.1 increments.	Impedance measures	2.85e-11	1.31e-10	0.00636405	0.000990343	0.00293593	265	387653		0	SAIGE_0.44.5	FALSE	continuous	23129	both_sexes		irnt	479127	491994	260145	218982		ENSG00000138688	0.4415	1.15e-111	0.2413	2.39e-31
GIGYF1	pLoF	Type 2 Diabetes (T2D)	Derived using a combination of ICD10, ICD9 and self-report codes.	Cardiac/Metabolism	3.74e-11	1.16e-11	0.0768515	0.0113259	3.95e-06	85	20813	371952	0.0637876	SAIGE_0.44.5	FALSE	categorical	T2D_custom	both_sexes		custom	28093	28874	10550	17543		ENSG00000146830
BLTP1/KIAA1109	pLoF	Leg predicted mass (right)	Body composition estimation by impedance measurement. Right leg predicted mass. in Kg, 0.1 increments.	Impedance measures	3.86e-11	9.65e-11	0.00657465	0.00101582	0.0118968	265	387931		0	SAIGE_0.44.5	FALSE	continuous	23114	both_sexes		irnt	479473	492346	260321	219152		ENSG00000138688	0.6239	0	0.4407	2.28e-122
ANKRD12	pLoF	Lymphocyte count	Result of "Lymphocytes Number" assay, performed on blood sample, obtained from UK Biobank assessment centre visit. Lymphocyte count is the proportion of ( lymphoctyes / 100 ) x white blood cell count	Blood count	4.53e-11	1.69e-10	-0.0143949	0.00225358	4.93e-06	124	382765		0	SAIGE_0.44.5	FALSE	continuous	30120	both_sexes		irnt	472484	477311	255658	216826		ENSG00000101745	0.2308	1e-29	0.2332	2.62e-29
GIGYF1	pLoF	Date E11 first reported (non-insulin-dependent diabetes mellitus)	Date of the first occurrence of any code mapped to 3-character ICD10 E11. The code corresponds to "non-insulin-dependent diabetes mellitus". Note that events which were apparently before birth were omitted when constructing this data field.	Endocrine, nutritional and metabolic diseases	5.85e-11	1.55e-11	0.0732616	0.0108639	1.08e-05	85	24153	370688	0.0579949	SAIGE_0.44.5	FALSE	icd_first_occurrence	130708	both_sexes			32080	33259	12624	19456		ENSG00000146830
PKD1	pLoF	Medication for cholesterol, blood pressure, diabetes, or take exogenous hormones	ACE touchscreen question "Do you regularly take any of the following medications? (You can select more than one answer)" The following checks were performed: If code -7 was selected, then no additional choices were allowed. If code -1 was selected, then no additional choices were allowed. If code -3 was selected, then no additional choices were allowed. If the participant activated the Help butto…	Medication	6.34e-11	9.06e-12	0.0456196	0.00668846	0.00398659	54	37077	175556	0.0496421	SAIGE_0.44.5	FALSE	categorical	6153	both_sexes	2		46597	47922	46559	38	Blood pressure medication	ENSG00000008710
MC4R	pLoF	Body mass index (BMI)	Body composition estimation by impedance measurement. Body Mass Index. Increments of 0.1 .	Impedance measures	6.54e-11	9.34e-12	0.020087	0.0029469	4.24e-05	21	387970		0	SAIGE_0.44.5	FALSE	continuous	23104	both_sexes		irnt	479525	492399	260349	219176		ENSG00000166603	1	0	0.8581	0
MC4R	pLoF	Fat free mass index	Fat free mass index is constructed by summing left and right arm fat free mass, left and right leg fat free mass and trunk fat free mass and dividing by height squared.	Impedance measures	6.9e-11	9.86e-12	0.0145144	0.0021318	6.83e-05	21	387569		0	SAIGE_0.44.5	FALSE	continuous	fat_free_mass_index_custom	both_sexes		custom	478858	491710	260069	218789		ENSG00000166603
ADAMTS3	pLoF	Body fat percentage adjusted for body mass index (BFPadjBMI)	Body composition estimation by impedance measurement. Body fat percentage Body fat percentage. Range 1% - 75% in 0.1% increments.	Impedance measures	7.78e-11	3.23e-10	-0.0147694	0.00234906	4.53e-05	53	387669		0	SAIGE_0.44.5	FALSE	continuous	BFPadjBMI_custom	both_sexes		custom	478991	491844	260272	218719		ENSG00000156140
RIF1	pLoF	Forced vital capacity (FVC)	FVC value calculated from blow	Spirometry	8.29e-11	5.56e-10	-0.0194205	0.00313116	1.51e-05	59	360076		0	SAIGE_0.44.5	FALSE	continuous	3062	both_sexes		irnt	444892	453724	242943	201949		ENSG00000080345	-0.2727	4.56e-62	-0.2707	3.35e-56
MC4R	pLoF	Weight	Weight was measured by a variety of means during the initial Assessment Centre visit. This field amalgamates these values into a single item.	Body size measures	8.48e-11	1.21e-11	0.0173636	0.00256142	3.5e-05	21	393709		0	SAIGE_0.44.5	FALSE	continuous	weight_custom	both_sexes		custom	486603	499730	263939	222664		ENSG00000166603
MC4R	pLoF	Weight adjusted for height	Weight adjusted for height	Body size measures	8.53e-11	1.22e-11	0.0197723	0.00291713	5.14e-05	21	393562		0	SAIGE_0.44.5	FALSE	continuous	weightadjheight_custom	both_sexes		custom	486282	499399	263845	222437		ENSG00000166603
FBN2	pLoF	Body fat percentage adjusted for body mass index (BFPadjBMI) female	Body composition estimation by impedance measurement. Body fat percentage Body fat percentage. Range 1% - 75% in 0.1% increments.	Impedance measures	8.55e-11	2.93e-11	0.0329781	0.00495909	0.00144869	50	210117		0.0476037	SAIGE_0.44.5	FALSE	continuous	BFPadjBMI_female_custom	females		custom	260183	268194	260047	136		ENSG00000138829
MC4R	pLoF	Weight	Weight was measured by a variety of means during the initial Assessment Centre visit. This field amalgamates these values into a single item.	Body size measures	8.66e-11	1.24e-11	0.0173555	0.00256141	3.51e-05	21	393709		0	SAIGE_0.44.5	FALSE	continuous	21002	both_sexes		irnt	486628	499762	263954	222674		ENSG00000166603	0.8188	0	0.7541	0
GIGYF1	pLoF	Peak expiratory flow (PEF)	Peak expiratory flow during blow	Spirometry	9.14e-11	7.4e-09	-0.0154681	0.00267542	0.00070865	75	360076		0	SAIGE_0.44.5	FALSE	continuous	3064	both_sexes		irnt	444892	453724	242943	201949		ENSG00000146830	-0.08568	0.0001155	-0.1226	2.01e-10
STAB1	pLoF	Cholesterol	Measured by CHO-POD analysis on a Beckman Coulter AU5800	Blood biochemistry	9.33e-11	1.33e-11	0.00610635	0.00090264	0.00480967	223	376808		0	SAIGE_0.44.5	FALSE	continuous	30690	both_sexes		irnt	465341	469615	252205	213136		ENSG00000010327
MC4R	pLoF	Body mass index (BMI)	BMI value here is constructed from height and weight measured during the initial Assessment Centre visit. Value is not present if either of these readings were omitted.	Body size measures	9.62e-11	1.37e-11	0.0196356	0.00290441	4.64e-05	21	393562		0	SAIGE_0.44.5	FALSE	continuous	BMI_custom	both_sexes		custom	486282	499399	263845	222437		ENSG00000166603
MC4R	pLoF	Body mass index (BMI)	BMI value here is constructed from height and weight measured during the initial Assessment Centre visit. Value is not present if either of these readings were omitted.	Body size measures	9.63e-11	1.38e-11	0.019635	0.00290439	4.64e-05	21	393562		0	SAIGE_0.44.5	FALSE	continuous	21001	both_sexes		irnt	486307	499431	263860	222447		ENSG00000166603			0.8581	0
MC4R	pLoF	Arm fat mass (left)	Body composition estimation by impedance measurement. Left arm fat mass. Left arm fat mass in Kg, 0.1 increments.	Impedance measures	1.08e-10	1.55e-11	0.0195772	0.00290323	3.52e-05	21	387798		0	SAIGE_0.44.5	FALSE	continuous	23124	both_sexes		irnt	479312	492183	260232	219080		ENSG00000166603	0.9481	0	0.9222	0
PDE3B	pLoF	Weight	Weight was measured by a variety of means during the initial Assessment Centre visit. This field amalgamates these values into a single item.	Body size measures	1.17e-10	2.33e-11	0.00703745	0.0010529	2.9e-10	69	393709		0	SAIGE_0.44.5	FALSE	continuous	21002	both_sexes		irnt	486628	499762	263954	222674		ENSG00000152270	0.8188	0	0.7541	0
PDE3B	pLoF	Weight	Weight was measured by a variety of means during the initial Assessment Centre visit. This field amalgamates these values into a single item.	Body size measures	1.19e-10	2.35e-11	0.00703604	0.0010529	2.94e-10	69	393709		0	SAIGE_0.44.5	FALSE	continuous	weight_custom	both_sexes		custom	486603	499730	263939	222664		ENSG00000152270
PDE3B	pLoF	Leg fat-free mass (right)	Body composition estimation by impedance measurement. Right leg fat free mass. Right leg fat free mass in Kg, 0.1 increments.	Impedance measures	1.22e-10	1.74e-11	0.00516008	0.000767118	1.13e-09	67	387932		0	SAIGE_0.44.5	FALSE	continuous	23113	both_sexes		irnt	479474	492347	260322	219152		ENSG00000152270	0.624	0	0.4408	2.47e-122
MC4R	pLoF	Leg predicted mass (left)	Body composition estimation by impedance measurement. Left leg predicted mass. in Kg, 0.1 increments.	Impedance measures	1.33e-10	1.9e-11	0.0126267	0.00188072	2.43e-05	21	387901		0	SAIGE_0.44.5	FALSE	continuous	23118	both_sexes		irnt	479433	492306	260300	219133		ENSG00000166603	0.6566	0	0.4905	1.14e-167
RIF1	pLoF	Waist circumference	Waist circumference	Body size measures	1.37e-10	3.81e-10	0.0231296	0.00369391	0.000696285	63	394166		0	SAIGE_0.44.5	FALSE	continuous	waist_circ_custom	both_sexes		custom	487189	500344	264209	222980		ENSG00000080345
PLIN1	pLoF	Waist-to-hip ratio (WHR) female	Waist circumference divided by hip circumference	Body size measures	1.52e-10	6.52e-10	-0.0111425	0.0018038	7.45e-09	37	213209		0	SAIGE_0.44.5	FALSE	continuous	WHR_female_custom	females		custom	264079	272256	263939	140		ENSG00000166819
ANKRD12	pLoF	Forced expiratory volume in 1-second (FEV1), Best measure	Highest measure from the array of values for Forced Expiratory Volume in 1-second (FEV1) ~F3063~, which was "acceptable" according to corresponding acceptability field (~F3061~). A blow was deemed acceptable if recorded as 0 (no problems) or 32 (0x20 - "USER_ACCEPTED"). This derived data field has come from Professor Martin Tobin at the University of Leicester.	Spirometry	1.59e-10	6.59e-10	-0.0119266	0.00193126	1.11e-05	101	297213		0	SAIGE_0.44.5	FALSE	continuous	20150	both_sexes		irnt	346937	353330	185960	160977		ENSG00000101745	-0.2344	5.51e-43	-0.2448	9.38e-45
UBR2	pLoF	Leg fat mass (right)	Body composition estimation by impedance measurement. Right leg fat mass Right leg fat mass in Kg, 0.1 increments.	Impedance measures	1.67e-10	5.28e-10	0.015935	0.00256581	0.00339425	72	387940		0	SAIGE_0.44.5	FALSE	continuous	23112	both_sexes		irnt	479486	492359	260327	219159		ENSG00000024048	0.9375	0	0.9392	0
MC4R	pLoF	Leg fat-free mass (left)	Body composition estimation by impedance measurement. Left leg fat free mass. Left leg fat free mass in Kg, 0.1 increments.	Impedance measures	1.75e-10	2.51e-11	0.012634	0.00189329	2.79e-05	21	387906		0	SAIGE_0.44.5	FALSE	continuous	23117	both_sexes		irnt	479439	492312	260303	219136		ENSG00000166603	0.6569	0	0.4908	3.37e-168
BLTP1/KIAA1109	pLoF	Fat free mass index	Fat free mass index is constructed by summing left and right arm fat free mass, left and right leg fat free mass and trunk fat free mass and dividing by height squared.	Impedance measures	1.88e-10	1.96e-09	0.00694475	0.00115732	0.00046499	265	387569		0	SAIGE_0.44.5	FALSE	continuous	fat_free_mass_index_custom	both_sexes		custom	478858	491710	260069	218789		ENSG00000138688
PDE3B	pLoF	Weight	Weight of person taken during impedance measurement. 0.1 increments. Range 0 - 200Kg.	Impedance measures	1.99e-10	3.96e-11	0.00698896	0.00105803	4.45e-10	67	387978		0	SAIGE_0.44.5	FALSE	continuous	23098	both_sexes		irnt	479533	492407	260352	219181		ENSG00000152270	0.8184	0	0.7542	0
PLIN1	pLoF	Reticulocyte count	Result of "Reticulocytes Number" assay, performed on blood sample, obtained from UK Biobank assessment centre visit. Reticulocytes count is computed from the reticulocyte per cent multiplied by the red blood cell count.	Blood count	2e-10	8.29e-11	-0.00883742	0.00136059	5.27e-05	42	377154		0	SAIGE_0.44.5	FALSE	continuous	30250	both_sexes		irnt	465364	469878	251703	213661		ENSG00000166819	0.3826	1e-63	0.3801	3.94e-65
PDE3B	pLoF	Leg predicted mass (right)	Body composition estimation by impedance measurement. Right leg predicted mass. in Kg, 0.1 increments.	Impedance measures	2.04e-10	2.92e-11	0.00506919	0.000762194	1.56e-09	67	387931		0	SAIGE_0.44.5	FALSE	continuous	23114	both_sexes		irnt	479473	492346	260321	219152		ENSG00000152270	0.6239	0	0.4407	2.28e-122
PDE3B	pLoF	Branched chain amino acids	Measured from NMR Nightingale data	NMR metabolomics	2.15e-10	4.32e-11	-0.0152322	0.00231047	8.92e-07	30	94971		0	SAIGE_0.44.5	FALSE	continuous	branched_chain_amino_acids	both_sexes		custom	116950	117515	63412	53538		ENSG00000152270
PDE3B	pLoF	Leg predicted mass (left)	Body composition estimation by impedance measurement. Left leg predicted mass. in Kg, 0.1 increments.	Impedance measures	2.15e-10	6.93e-11	0.00499666	0.000766106	4.23e-09	67	387901		0	SAIGE_0.44.5	FALSE	continuous	23118	both_sexes		irnt	479433	492306	260300	219133		ENSG00000152270	0.6566	0	0.4905	1.14e-167
PDE3B	pLoF	Trunk fat mass	Body composition estimation by impedance measurement. Trunk fat mass Trunk fat mass in Kg, 0.1 increments.	Impedance measures	2.15e-10	6.94e-11	0.00788029	0.00120826	1.45e-09	67	387722		0	SAIGE_0.44.5	FALSE	continuous	23128	both_sexes		irnt	479210	492078	260186	219024		ENSG00000152270	0.8444	0	0.9406	0
PDE3B	pLoF	Leg fat-free mass (left)	Body composition estimation by impedance measurement. Left leg fat free mass. Left leg fat free mass in Kg, 0.1 increments.	Impedance measures	2.15e-10	7.2e-11	0.00502563	0.000771228	5.09e-09	67	387906		0	SAIGE_0.44.5	FALSE	continuous	23117	both_sexes		irnt	479439	492312	260303	219136		ENSG00000152270	0.6569	0	0.4908	3.37e-168
PDE3B	pLoF	Standing height female	Standing height was measured using a Seca 202 device	Body size measures	2.15e-10	8.96e-11	0.0116808	0.00180161	2.47e-07	51	213192		0.104919	SAIGE_0.44.5	FALSE	continuous	height_female_custom	females		custom	264048	272230	263908	140		ENSG00000152270
PDE3B	pLoF	Reticulocyte count	Result of "Reticulocytes Number" assay, performed on blood sample, obtained from UK Biobank assessment centre visit. Reticulocytes count is computed from the reticulocyte per cent multiplied by the red blood cell count.	Blood count	2.16e-10	2.32e-10	-0.00773177	0.00121981	1.64e-06	69	377154		0	SAIGE_0.44.5	FALSE	continuous	30250	both_sexes		irnt	465364	469878	251703	213661		ENSG00000152270	0.3826	1e-63	0.3801	3.94e-65
GPR151	pLoF	Waist circumference	Waist circumference	Body size measures	2.18e-10	4.06e-10	-0.0027825	0.000445081	2.73e-09	36	394166		0	SAIGE_0.44.5	FALSE	continuous	waist_circ_custom	both_sexes		custom	487189	500344	264209	222980		ENSG00000173250
UBR2	pLoF	Leg fat percentage (right)	Body composition estimation by impedance measurement. Right leg fat percentages Range 1-75% in 0.1% increments.	Impedance measures	2.19e-10	3.69e-11	0.0132336	0.00200028	0.0038435	72	387945		0	SAIGE_0.44.5	FALSE	continuous	23111	both_sexes		irnt	479495	492368	260330	219165		ENSG00000024048	0.8805	0	0.9595	0
MC4R	pLoF	Arm fat mass (right)	Body composition estimation by impedance measurement. Right arm fat mass. Right arm fat mass in Kg, 0.1 increments.	Impedance measures	2.2e-10	3.24e-11	0.0192721	0.00290453	4.58e-05	21	387864		0	SAIGE_0.44.5	FALSE	continuous	23120	both_sexes		irnt	479389	492260	260268	219121		ENSG00000166603	0.9483	0	0.9229	0
GIGYF1	pLoF	Hand grip strength adjusted for height and weight (HGSadjHtWt) male	Hand grip strength is constructed by using the hand grip strength from the dominant hand.	Custom phenotype	2.2e-10	2.51e-10	-0.0252378	0.00398945	8.73e-05	58	180063		0	SAIGE_0.44.5	FALSE	continuous	HGSadjHtWt_male_custom	males		custom	221690	226601	226	221464		ENSG00000146830
MC4R	pLoF	Weight	Weight of person taken during impedance measurement. 0.1 increments. Range 0 - 200Kg.	Impedance measures	2.2e-10	3.32e-11	0.017225	0.00259748	6.33e-05	21	387978		0	SAIGE_0.44.5	FALSE	continuous	23098	both_sexes		irnt	479533	492407	260352	219181		ENSG00000166603	0.8184	0	0.7542	0
MC4R	pLoF	Hip circumference	Hip circumference	Body size measures	2.22e-10	3.3e-11	0.0193866	0.00292291	7.71e-05	21	394124		0	SAIGE_0.44.5	FALSE	continuous	hip_circ_custom	both_sexes		custom	487134	500285	264193	222941		ENSG00000166603
MC4R	pLoF	Hip circumference	Hip circumference	Body size measures	2.24e-10	3.98e-11	0.0193059	0.00292301	7.79e-05	21	394124		0	SAIGE_0.44.5	FALSE	continuous	49	both_sexes		irnt	487159	500317	264208	222951		ENSG00000166603	0.8454	0	0.8093	0
PDE3B	pLoF	Standing height	Standing height was measured using a Seca 202 device	Body size measures	2.32e-10	2.66e-10	0.00514858	0.000814971	2.23e-07	69	393982		0	SAIGE_0.44.5	FALSE	continuous	50	both_sexes		irnt	486842	499997	264153	222689		ENSG00000152270	-0.1662	2.39e-23	-0.05691	0.0003403
PDE3B	pLoF	Standing height	Standing height was measured using a Seca 202 device	Body size measures	2.32e-10	2.71e-10	0.00514572	0.000814925	2.13e-07	69	393982		0	SAIGE_0.44.5	FALSE	continuous	height_custom	both_sexes		custom	486817	499965	264138	222679		ENSG00000152270
PDE3B	pLoF	Sitting height	Distance from rump to crown when sitting, calculated as the difference between ~F51~ and ~F3077~.	Body size measures	2.32e-10	2.81e-10	0.00595875	0.000944464	1.17e-06	69	393937		0	SAIGE_0.44.5	FALSE	continuous	sitting_height_custom	both_sexes		custom	486371	496212	263893	222478		ENSG00000152270
GPR151	pLoF	Waist circumference	Waist circumference	Body size measures	2.35e-10	4.44e-10	-0.00277638	0.000445085	3.61e-09	36	394166		0	SAIGE_0.44.5	FALSE	continuous	48	both_sexes		irnt	487214	500376	264224	222990		ENSG00000173250	0.9023	0	0.8825	0
PLIN1	pLoF	Waist-to-hip ratio adjusted for body mass index (WHRadjBMI) male	Waist circumference divided by hip circumference adjusted for body mass index	Body size measures	2.36e-10	8.23e-11	-0.0128172	0.00197298	2.12e-06	30	180540		0	SAIGE_0.44.5	FALSE	continuous	WHRadjBMI_male_custom	males		custom	222467	227412	228	222239		ENSG00000166819
STAB1	pLoF	Platelet distribution width	Result of "Platelet Distribution Width" assay, performed on blood sample, obtained from UK Biobank assessment centre visit. Platelet Distribution Width is the coefficient of variation of platelet size.	Blood count	2.49e-10	6.59e-10	0.00546407	0.000884788	1.05e-05	224	383461		0	SAIGE_0.44.5	FALSE	continuous	30110	both_sexes		irnt	473354	478192	256116	217238		ENSG00000010327	0.02496	0.2743	-0.0009657	0.9582
INSR	pLoF	Waist-to-hip ratio (WHR) female	Waist circumference divided by hip circumference	Body size measures	2.5e-10	2.04e-10	-0.0288219	0.00453302	5.16e-05	34	213209		0	SAIGE_0.44.5	FALSE	continuous	WHR_female_custom	females		custom	264079	272256	263939	140		ENSG00000171105
PKD1	pLoF	Urate	Measured by uricase PAP analysis on a Beckman Coulter AU5800	Blood biochemistry	2.61e-10	2.3e-10	0.0107421	0.00169442	0.0520737	90	376357		0	SAIGE_0.44.5	FALSE	continuous	30880	both_sexes		irnt	464783	469051	251893	212890		ENSG00000008710
ANKRD12	pLoF	Forced expiratory volume in 1-second (FEV1)	FEV1 value calculated from blow	Spirometry	2.74e-10	2.41e-10	-0.0111205	0.00175608	0.000122731	117	360076		0	SAIGE_0.44.5	FALSE	continuous	3063	both_sexes		irnt	444892	453724	242943	201949		ENSG00000101745	-0.2304	5.75e-42	-0.2377	6.41e-45
MC4R	pLoF	Waist circumference	Waist circumference	Body size measures	2.85e-10	1.4e-10	0.0166771	0.00259948	0.000214772	21	394166		0	SAIGE_0.44.5	FALSE	continuous	waist_circ_custom	both_sexes		custom	487189	500344	264209	222980		ENSG00000166603
FBN2	pLoF	Appendicular fat free mass index adjusted for body mass index (AFFMIadjBMI)	Appendicular fat free mass index is constructed by summing left and right arm fat free mass and left and right leg fat free mass and dividing by height squared.	Impedance measures	2.97e-10	9.45e-10	-0.0131015	0.00214134	0.00027802	79	387704		0	SAIGE_0.44.5	FALSE	continuous	AFFMIadjBMI_custom	both_sexes		custom	479028	491883	260153	218875		ENSG00000138829
MC4R	pLoF	Waist circumference	Waist circumference	Body size measures	3.06e-10	1.55e-10	0.016637	0.0025995	0.000219333	21	394166		0	SAIGE_0.44.5	FALSE	continuous	48	both_sexes		irnt	487214	500376	264224	222990		ENSG00000166603	0.9023	0	0.8825	0
UBR2	pLoF	Leg fat percentage (left)	Body composition estimation by impedance measurement. Left leg fat percentage Range 1-75% in 0.1% increments.	Impedance measures	3.15e-10	2.34e-10	0.0125083	0.00197388	0.00223992	72	387925		0	SAIGE_0.44.5	FALSE	continuous	23115	both_sexes		irnt	479463	492336	260316	219147		ENSG00000024048	0.8923	0	0.9591	0
PLIN4	pLoF	Hip circumference adjusted for body mass index (HCadjBMI)	Hip circumference adjusted for body mass index	Body size measures	3.24e-10	2.61e-09	-0.00369053	0.000619808	1.61e-09	98	393490		0	SAIGE_0.44.5	FALSE	continuous	HCadjBMI_custom	both_sexes		custom	486191	499300	263791	222400		ENSG00000167676
MC4R	pLoF	Leg fat-free mass (right)	Body composition estimation by impedance measurement. Right leg fat free mass. Right leg fat free mass in Kg, 0.1 increments.	Impedance measures	3.43e-10	2.12e-10	0.0119629	0.00188322	0.000100992	21	387932		0	SAIGE_0.44.5	FALSE	continuous	23113	both_sexes		irnt	479474	492347	260322	219152		ENSG00000166603	0.624	0	0.4408	2.47e-122
PKD1	pLoF	Non-cancer illness code, self-reported	Code for non-cancer illness. If the participant was uncertain of the type of illness they had had, then they described it to the interviewer (a trained nurse) who attempted to place it within the coding tree. If the illness could not be located in the coding tree then the interviewer entered a free-text description of it. These free-text descriptions were subsequently examined by a doctor and, wh…	Medical conditions	3.74e-10	1.25e-10	0.0291056	0.00452399	0.0799868	92	102580	292203	0.0401512	SAIGE_0.44.5	FALSE	categorical	20002	both_sexes	1065		127295	130986	60592	66703	hypertension	ENSG00000008710
PLIN4	pLoF	Body fat percentage	Body composition estimation by impedance measurement. Body fat percentage Body fat percentage. Range 1% - 75% in 0.1% increments.	Impedance measures	3.78e-10	1.48e-09	-0.00287945	0.000476218	4.65e-09	97	387753		0	SAIGE_0.44.5	FALSE	continuous	body_fat_percent_custom	both_sexes		custom	479234	492096	260334	218900		ENSG00000167676
PLIN4	pLoF	Body fat percentage	Body composition estimation by impedance measurement. Body fat percentage Body fat percentage. Range 1% - 75% in 0.1% increments.	Impedance measures	3.8e-10	1.53e-09	-0.00287657	0.000476202	4.88e-09	97	387753		0	SAIGE_0.44.5	FALSE	continuous	23099	both_sexes		irnt	479259	492127	260349	218910		ENSG00000167676	0.8581	0
MC4R	pLoF	Basal metabolic rate	Body composition estimation by impedance measurement. Basal metabolic rate Return value in Kilo- Joules.	Impedance measures	3.84e-10	2.39e-10	0.0121276	0.00191462	9.68e-05	21	387962		0	SAIGE_0.44.5	FALSE	continuous	23105	both_sexes		irnt	479514	492388	260343	219171		ENSG00000166603	0.6274	0	0.4643	1.45e-142
GIGYF1	pLoF	Hand grip strength (right)	Right grip strength	Hand grip strength	4.21e-10	4.71e-10	-0.0134052	0.00215227	0.000515112	83	393230		0	SAIGE_0.44.5	FALSE	continuous	47	both_sexes		irnt	486074	499193	263522	222552		ENSG00000146830	-0.07637	4.63e-05	-0.1684	2.55e-19
FBN2	pLoF	Fat free mass index adjusted for body mass index (FFMIadjBMI) female	Fat free mass index is constructed by summing left and right arm fat free mass, left and right leg fat free mass and trunk fat free mass and dividing by height squared.	Impedance measures	4.35e-10	1.22e-10	-0.0319493	0.00496327	0.00229815	50	209946		0.0569821	SAIGE_0.44.5	FALSE	continuous	FFMIadjBMI_female_custom	females		custom	259980	267984	259844	136		ENSG00000138829
GIGYF1	pLoF	Waist-to-hip ratio (WHR) male	Waist circumference divided by hip circumference	Body size measures	4.48e-10	6.63e-10	0.0248513	0.0040247	0.000124995	58	180875		0	SAIGE_0.44.5	FALSE	continuous	WHR_male_custom	males		custom	223010	227983	231	222779		ENSG00000146830
BLTP1/KIAA1109	pLoF	Appendicular fat free mass index	Appendicular fat free mass index is constructed by summing left and right arm fat free mass and left and right leg fat free mass and dividing by height squared.	Impedance measures	5.78e-10	3.42e-09	0.00694767	0.00117554	0.0006829	265	387704		0	SAIGE_0.44.5	FALSE	continuous	appendicularFFMI_custom	both_sexes		custom	479028	491883	260153	218875		ENSG00000138688
GIGYF1	pLoF	Hand grip strength	Hand grip strength is constructed by using the hand grip strength from the dominant hand.	Custom phenotype	6.27e-10	6.91e-10	-0.0138167	0.00224	0.000448224	83	393068		0	SAIGE_0.44.5	FALSE	continuous	hand_grip_strength_custom	both_sexes		custom	485452	498520	263186	222266		ENSG00000146830
INSR	pLoF	Waist circumference adjusted for body mass index (WCadjBMI) female	Waist circumference adjusted for body mass index	Body size measures	7.26e-10	3.04e-10	-0.0290185	0.00460838	0.00158646	34	212925		0.0408239	SAIGE_0.44.5	FALSE	continuous	WCadjBMI_female_custom	females		custom	263696	271860	263557	139		ENSG00000171105
MC4R	pLoF	Leg predicted mass (right)	Body composition estimation by impedance measurement. Right leg predicted mass. in Kg, 0.1 increments.	Impedance measures	8.31e-10	4.59e-10	0.0116619	0.00187113	0.000149201	21	387931		0	SAIGE_0.44.5	FALSE	continuous	23114	both_sexes		irnt	479473	492346	260321	219152		ENSG00000166603	0.6239	0	0.4407	2.28e-122
RIF1	pLoF	Waist circumference	Waist circumference	Body size measures	8.58e-10	3.73e-10	0.023143	0.00369393	0.000736083	63	394166		0	SAIGE_0.44.5	FALSE	continuous	48	both_sexes		irnt	487214	500376	264224	222990		ENSG00000080345	0.9023	0	0.8825	0
PDE3B	pLoF	Apolipoprotein B	Measured by immunoturbidimetric analysis on a Beckman Coulter AU5800	Blood biochemistry	9.52e-10	8.78e-10	-0.00745122	0.00121551	1.02e-08	68	374968		0	SAIGE_0.44.5	FALSE	continuous	30640	both_sexes		irnt	462992	467232	251333	211659		ENSG00000152270
PDE3B	pLoF	Basal metabolic rate	Body composition estimation by impedance measurement. Basal metabolic rate Return value in Kilo- Joules.	Impedance measures	9.53e-10	2.45e-09	0.00465175	0.000779894	1.49e-08	67	387962		0	SAIGE_0.44.5	FALSE	continuous	23105	both_sexes		irnt	479514	492388	260343	219171		ENSG00000152270	0.6274	0	0.4643	1.45e-142
ADAMTS3	pLoF	Fat free mass index adjusted for body mass index (FFMIadjBMI)	Fat free mass index is constructed by summing left and right arm fat free mass, left and right leg fat free mass and trunk fat free mass and dividing by height squared.	Impedance measures	9.55e-10	4.06e-10	0.0144091	0.0023048	0.000859824	53	387569		0	SAIGE_0.44.5	FALSE	continuous	FFMIadjBMI_custom	both_sexes		custom	478858	491710	260069	218789		ENSG00000156140
ANKRD12	pLoF	Red blood cell (erythrocyte) count	Result of "Red Blood Cell Count" assay, performed on blood sample, obtained from UK Biobank assessment centre visit. Red blood cells is the number of erythrocytes. Analyser operating range was 0 to 2x10^13 cells/Litre. Typical reference range is 3.9x10^12 to 5.5x10^12 cells/Litre.	Blood count	1.03e-09	9.05e-10	0.0116553	0.00190282	0.000445869	124	383469		0	SAIGE_0.44.5	FALSE	continuous	30010	both_sexes		irnt	473362	478200	256121	217241		ENSG00000101745	0.1289	1.64e-10	0.1358	8.63e-12
PLIN4	pLoF	Fat free mass index adjusted for body mass index (FFMIadjBMI) female	Fat free mass index is constructed by summing left and right arm fat free mass, left and right leg fat free mass and trunk fat free mass and dividing by height squared.	Impedance measures	1.05e-09	2.49e-08	0.00539643	0.000968206	5.73e-09	76	209946		0.0569821	SAIGE_0.44.5	FALSE	continuous	FFMIadjBMI_female_custom	females		custom	259980	267984	259844	136		ENSG00000167676
ANKRD12	pLoF	Waist-to-hip ratio adjusted for body mass index (WHRadjBMI)	Waist circumference divided by hip circumference adjusted for body mass index	Body size measures	1.09e-09	3.53e-10	0.0103581	0.00165105	0.0206652	123	393454		0	SAIGE_0.44.5	FALSE	continuous	WHRadjBMI_custom	both_sexes		custom	486148	499256	263770	222378		ENSG00000101745
PLIN1	pLoF	Hip circumference adjusted for body mass index (HCadjBMI) female	Hip circumference adjusted for body mass index	Body size measures	1.18e-09	3.76e-09	0.0118145	0.00200431	1.81e-07	37	212928		0.0468853	SAIGE_0.44.5	FALSE	continuous	HCadjBMI_female_custom	females		custom	263702	271866	263563	139		ENSG00000166819
BLTP1/KIAA1109	pLoF	Trunk fat mass	Body composition estimation by impedance measurement. Trunk fat mass Trunk fat mass in Kg, 0.1 increments.	Impedance measures	1.31e-09	2.94e-09	0.00955677	0.00161032	0.00599204	265	387722		0	SAIGE_0.44.5	FALSE	continuous	23128	both_sexes		irnt	479210	492078	260186	219024		ENSG00000138688	0.8444	0	0.9406	0
MC4R	pLoF	Arm fat percentage (left)	Body composition estimation by impedance measurement. Left arm fat percentage Range 1-75% in 0.1% increments.	Impedance measures	1.57e-09	6.9e-10	0.0137746	0.00223308	0.000251604	21	387830		0	SAIGE_0.44.5	FALSE	continuous	23123	both_sexes		irnt	479354	492225	260257	219097		ENSG00000166603	0.9199	0	0.972	0
PLIN4	pLoF	Hip circumference female	Hip circumference	Body size measures	1.64e-09	1.36e-08	-0.00508343	0.000895165	8.88e-09	76	213227		0.0394666	SAIGE_0.44.5	FALSE	continuous	hip_circ_female_custom	females		custom	264102	272280	263962	140		ENSG00000167676
PDE3B	pLoF	Mean sphered cell volume	Result of "Mean Sphered Cells Volume" assay, performed on blood sample, obtained from UK Biobank assessment centre visit.	Blood count	1.69e-09	3.99e-09	0.00707127	0.00120168	4.8e-09	69	377155		0	SAIGE_0.44.5	FALSE	continuous	30270	both_sexes		irnt	465365	469879	251704	213661		ENSG00000152270	-0.08978	4.44e-07	-0.09539	8.19e-08
PDE3B	pLoF	Trunk fat percentage	Body composition estimation by impedance measurement. Trunk fat percentages Range 1-75% in 0.1% increments.	Impedance measures	1.69e-09	2.1e-09	0.00656507	0.00109602	6.51e-09	67	387739		0	SAIGE_0.44.5	FALSE	continuous	23127	both_sexes		irnt	479236	492105	260200	219036		ENSG00000152270	0.8045	0	0.989	0
PDE3B	pLoF	Whole body fat mass	Body composition estimation by impedance measurement. Fat mass Total fat mass in Kg, in 0.1Kg increments.	Impedance measures	1.7e-09	2.78e-09	0.00696909	0.00117249	1.1e-08	67	387351		0	SAIGE_0.44.5	FALSE	continuous	23100	both_sexes		irnt	478722	491561	260274	218448		ENSG00000152270	0.8973	0	0.9473	0
MC4R	pLoF	Leg fat mass (right)	Body composition estimation by impedance measurement. Right leg fat mass Right leg fat mass in Kg, 0.1 increments.	Impedance measures	2.12e-09	9.49e-10	0.0144645	0.00236436	0.00024487	21	387940		0	SAIGE_0.44.5	FALSE	continuous	23112	both_sexes		irnt	479486	492359	260327	219159		ENSG00000166603	0.9375	0	0.9392	0
MC4R	pLoF	Arm fat percentage (right)	Body composition estimation by impedance measurement. Right arm fat percentage Range 1-75% in 0.1% increments.	Impedance measures	2.26e-09	1.53e-09	0.0135396	0.0022411	0.00032007	21	387894		0	SAIGE_0.44.5	FALSE	continuous	23119	both_sexes		irnt	479421	492294	260297	219124		ENSG00000166603	0.9174	0	0.9715	0
FBN2	pLoF	Appendicular fat free mass index adjusted for body mass index (AFFMIadjBMI) female	Appendicular fat free mass index is constructed by summing left and right arm fat free mass and left and right leg fat free mass and dividing by height squared.	Impedance measures	2.27e-09	5.51e-10	-0.0304265	0.00490454	0.0042661	50	210019		0.0518383	SAIGE_0.44.5	FALSE	continuous	AFFMIadjBMI_female_custom	females		custom	260064	268071	259928	136		ENSG00000138829
RIF1	pLoF	Body mass index (BMI)	Body composition estimation by impedance measurement. Body Mass Index. Increments of 0.1 .	Impedance measures	2.35e-09	3.56e-08	0.0228819	0.00415174	0.00153809	62	387970		0	SAIGE_0.44.5	FALSE	continuous	23104	both_sexes		irnt	479525	492399	260349	219176		ENSG00000080345	1	0	0.8581	0
RIF1	pLoF	Leg fat mass (left)	Body composition estimation by impedance measurement. Left leg fat mass Left leg free mass in Kg, 0.1 increments.	Impedance measures	2.37e-09	3.31e-09	0.0194697	0.00329136	0.000231475	62	387922		0	SAIGE_0.44.5	FALSE	continuous	23116	both_sexes		irnt	479458	492331	260314	219144		ENSG00000080345	0.9407	0	0.9356	0
RIF1	pLoF	Leg fat mass (right)	Body composition estimation by impedance measurement. Right leg fat mass Right leg fat mass in Kg, 0.1 increments.	Impedance measures	3.15e-09	4.26e-09	0.0195656	0.00333103	0.000246866	62	387940		0	SAIGE_0.44.5	FALSE	continuous	23112	both_sexes		irnt	479486	492359	260327	219159		ENSG00000080345	0.9375	0	0.9392	0
PDE3B	pLoF	Leucine	Measured from NMR Nightingale data	NMR metabolomics	3.21e-09	3.01e-09	-0.0136131	0.0022953	7.66e-06	30	94994		0	SAIGE_0.44.5	FALSE	continuous	leucine	both_sexes		custom	116977	117542	63425	53552		ENSG00000152270
PDE3B	pLoF	Weight female	Weight was measured by a variety of means during the initial Assessment Centre visit. This field amalgamates these values into a single item.	Body size measures	3.23e-09	2.77e-08	0.0100877	0.00181595	5.04e-09	51	213032		0.0456359	SAIGE_0.44.5	FALSE	continuous	weight_female_custom	females		custom	263850	272022	263711	139		ENSG00000152270
PDE3B	pLoF	High light scatter reticulocyte count	Result of "High Light Scatter Reticulocytes Number" assay, performed on blood sample, obtained from UK Biobank assessment centre visit. High Light Scatter Reticulocytes Count is calculated as: (HLR / Total Erythrocytes) x red blood cells	Blood count	3.24e-09	3.86e-09	-0.00720867	0.00122384	1.58e-05	69	377154		0	SAIGE_0.44.5	FALSE	continuous	30300	both_sexes		irnt	465364	469878	251703	213661		ENSG00000152270	0.4172	6.02e-78	0.4155	9.34e-77
PDE3B	pLoF	Arm fat mass (right)	Body composition estimation by impedance measurement. Right arm fat mass. Right arm fat mass in Kg, 0.1 increments.	Impedance measures	3.24e-09	5e-08	0.00684957	0.00125653	2.24e-08	67	387864		0	SAIGE_0.44.5	FALSE	continuous	23120	both_sexes		irnt	479389	492260	260268	219121		ENSG00000152270	0.9483	0	0.9229	0
GIGYF1	pLoF	Waist-to-hip ratio adjusted for body mass index (WHRadjBMI) male	Waist circumference divided by hip circumference adjusted for body mass index	Body size measures	3.3e-09	6.69e-09	0.0234002	0.00403551	9.88e-05	58	180540		0	SAIGE_0.44.5	FALSE	continuous	WHRadjBMI_male_custom	males		custom	222467	227412	228	222239		ENSG00000146830
UBR2	pLoF	Leg fat mass (left)	Body composition estimation by impedance measurement. Left leg fat mass Left leg free mass in Kg, 0.1 increments.	Impedance measures	3.39e-09	1.45e-09	0.015339	0.00253526	0.00273479	72	387922		0	SAIGE_0.44.5	FALSE	continuous	23116	both_sexes		irnt	479458	492331	260314	219144		ENSG00000024048	0.9407	0	0.9356	0
BLTP1/KIAA1109	pLoF	Waist circumference	Waist circumference	Body size measures	3.43e-09	3.28e-08	0.00798966	0.00144592	0.000435555	266	394166		0	SAIGE_0.44.5	FALSE	continuous	48	both_sexes		irnt	487214	500376	264224	222990		ENSG00000138688	0.9023	0	0.8825	0
PLIN1	pLoF	Waist circumference adjusted for body mass index (WCadjBMI) female	Waist circumference adjusted for body mass index	Body size measures	3.49e-09	1.29e-07	-0.0104841	0.00198576	2.14e-08	37	212925		0.0408239	SAIGE_0.44.5	FALSE	continuous	WCadjBMI_female_custom	females		custom	263696	271860	263557	139		ENSG00000166819
RIF1	pLoF	Forced expiratory volume in 1-second (FEV1)	FEV1 value calculated from blow	Spirometry	3.93e-09	1.77e-07	-0.0168909	0.00323477	5.86e-06	59	360076		0	SAIGE_0.44.5	FALSE	continuous	3063	both_sexes		irnt	444892	453724	242943	201949		ENSG00000080345	-0.2304	5.75e-42	-0.2377	6.41e-45
MC4R	pLoF	Whole body water mass	Body composition estimation by impedance measurement. Body water mass Units in Kg. Increments in 0.1 Kg.	Impedance measures	4.35e-09	2.05e-09	0.0109602	0.00182868	0.00026524	21	387974		0	SAIGE_0.44.5	FALSE	continuous	23102	both_sexes		irnt	479528	492402	260350	219178		ENSG00000166603	0.5461	1.74e-200	0.3491	3.23e-68
PLD1	pLoF	Sitting height male	Distance from rump to crown when sitting, calculated as the difference between ~F51~ and ~F3077~.	Body size measures	6.12e-09	2.24e-08	-0.0151122	0.0027023	4.21e-06	54	180770		0.0688278	SAIGE_0.44.5	FALSE	continuous	sitting_height_male_custom	males		custom	222568	226040	230	222338		ENSG00000075651
MC4R	pLoF	Whole body fat free mass	Body composition estimation by impedance measurement. Fat free mass Total fat free mass in Kg, in 0.1Kg increments.	Impedance measures	6.29e-09	1.68e-09	0.0109943	0.00182443	0.000236631	21	387945		0	SAIGE_0.44.5	FALSE	continuous	WBfatfreemass_custom	both_sexes		custom	479461	492328	260336	219125		ENSG00000166603
MC4R	pLoF	Whole body fat-free mass	Body composition estimation by impedance measurement. Fat free mass Fat free mass in Kg. Increment in 0.1 Kg	Impedance measures	6.36e-09	1.71e-09	0.0109896	0.00182444	0.000238967	21	387945		0	SAIGE_0.44.5	FALSE	continuous	23101	both_sexes		irnt	479486	492359	260351	219135		ENSG00000166603	0.5423	2.91e-196	0.3486	2.1e-68
PDE3B	pLoF	Platelet distribution width	Result of "Platelet Distribution Width" assay, performed on blood sample, obtained from UK Biobank assessment centre visit. Platelet Distribution Width is the coefficient of variation of platelet size.	Blood count	6.45e-09	2.98e-08	-0.00651774	0.00117592	1.66e-07	70	383461		0	SAIGE_0.44.5	FALSE	continuous	30110	both_sexes		irnt	473354	478192	256116	217238		ENSG00000152270	0.02496	0.2743	-0.0009657	0.9582
GPR151	pLoF	Waist-to-hip ratio (WHR)	Waist circumference divided by hip circumference	Body size measures	6.46e-09	4.71e-09	-0.00224282	0.000382913	2.19e-07	36	394086		0	SAIGE_0.44.5	FALSE	continuous	WHR_custom	both_sexes		custom	487089	500239	264170	222919		ENSG00000173250
PDE3B	pLoF	Arm fat mass (left)	Body composition estimation by impedance measurement. Left arm fat mass. Left arm fat mass in Kg, 0.1 increments.	Impedance measures	6.53e-09	3.45e-08	0.00670784	0.00121592	4.44e-08	67	387798		0	SAIGE_0.44.5	FALSE	continuous	23124	both_sexes		irnt	479312	492183	260232	219080		ENSG00000152270	0.9481	0	0.9222	0
INHBE	pLoF	Waist-to-hip ratio adjusted for body mass index (WHRadjBMI)	Waist circumference divided by hip circumference adjusted for body mass index	Body size measures	6.6e-09	1.27e-07	-0.00503221	0.000952465	3.26e-08	21	393454		0	SAIGE_0.44.5	FALSE	continuous	WHRadjBMI_custom	both_sexes		custom	486148	499256	263770	222378		ENSG00000139269
ANKRD12	pLoF	Treatment/medication code	Code for treatment Negative codes indicate free-text entry.	Medications	6.71e-09	1.2e-08	0.0340129	0.00596734	0.00116801	124	73150	321633	0.0121843	SAIGE_0.44.5	FALSE	categorical	20003	both_sexes	2038460150		91491	93668	59456	32035	paracetamol	ENSG00000101745
GPR151	pLoF	Leg fat mass (left)	Body composition estimation by impedance measurement. Left leg fat mass Left leg free mass in Kg, 0.1 increments.	Impedance measures	6.79e-09	4.83e-08	-0.00226888	0.000415733	1.18e-07	36	387922		0	SAIGE_0.44.5	FALSE	continuous	23116	both_sexes		irnt	479458	492331	260314	219144		ENSG00000173250	0.9407	0	0.9356	0
PLIN4	pLoF	Trunk fat mass	Body composition estimation by impedance measurement. Trunk fat mass Trunk fat mass in Kg, 0.1 increments.	Impedance measures	8.67e-09	3.8e-08	-0.00355367	0.000646141	2.35e-08	97	387722		0	SAIGE_0.44.5	FALSE	continuous	23128	both_sexes		irnt	479210	492078	260186	219024		ENSG00000167676	0.8444	0	0.9406	0
ADAMTS3	pLoF	Appendicular fat free mass index adjusted for body mass index (AFFMIadjBMI)	Appendicular fat free mass index is constructed by summing left and right arm fat free mass and left and right leg fat free mass and dividing by height squared.	Impedance measures	9.39e-09	1.73e-09	0.0133898	0.00222382	0.00996468	53	387704		0	SAIGE_0.44.5	FALSE	continuous	AFFMIadjBMI_custom	both_sexes		custom	479028	491883	260153	218875		ENSG00000156140
PLIN1	pLoF	Hip circumference adjusted for body mass index (HCadjBMI)	Hip circumference adjusted for body mass index	Body size measures	9.53e-09	5.19e-08	0.00722783	0.00132753	1.43e-05	44	393490		0	SAIGE_0.44.5	FALSE	continuous	HCadjBMI_custom	both_sexes		custom	486191	499300	263791	222400		ENSG00000166819
RIF1	pLoF	Leg fat percentage (left)	Body composition estimation by impedance measurement. Left leg fat percentage Range 1-75% in 0.1% increments.	Impedance measures	9.74e-09	3.52e-09	0.0151323	0.00256257	0.00115551	62	387925		0	SAIGE_0.44.5	FALSE	continuous	23115	both_sexes		irnt	479463	492336	260316	219147		ENSG00000080345	0.8923	0	0.9591	0
RIF1	pLoF	Leg fat percentage (right)	Body composition estimation by impedance measurement. Right leg fat percentages Range 1-75% in 0.1% increments.	Impedance measures	1.19e-08	4.63e-09	0.0152173	0.00259684	0.00100698	62	387945		0	SAIGE_0.44.5	FALSE	continuous	23111	both_sexes		irnt	479495	492368	260330	219165		ENSG00000080345	0.8805	0	0.9595	0
SLTM	pLoF	Fat free mass index	Fat free mass index is constructed by summing left and right arm fat free mass, left and right leg fat free mass and trunk fat free mass and dividing by height squared.	Impedance measures	1.22e-08	1.74e-09	0.0194918	0.00323767	0.00445728	47	387569		0	SAIGE_0.44.5	FALSE	continuous	fat_free_mass_index_custom	both_sexes		custom	478858	491710	260069	218789		ENSG00000137776
SOX8	pLoF	Recent changes in speed/amount of moving or speaking	Question asked: "Over the last 2 weeks, how often have you been bothered by any of the following problems? [depressive symptoms] Moving or speaking so slowly that other people could have noticed? Or the opposite - being so fidgety or restless that you have been moving around a lot more than usual"	Depression	1.35e-08	0.00286569	0.0170872	0.00573051	4.01e-09	5	128078		0	SAIGE_0.44.5	FALSE	continuous	20518	both_sexes			153741	157076	86779	66962		ENSG00000005513	0.3668	5.18e-13	0.3684	6.21e-12
STAB1	pLoF	Median T2star in pallidum (right)	Median T2star in right pallidum (from SWI data)	Susceptibility weighted brain MRI	1.37e-08	1.95e-09	0.0292403	0.0048719	0.00777269	39	16739		0.0779515	SAIGE_0.44.5	FALSE	continuous	25033	both_sexes		irnt	19176	19664	10091	9085		ENSG00000010327
GPR151	pLoF	Body mass index (BMI)	Body composition estimation by impedance measurement. Body Mass Index. Increments of 0.1 .	Impedance measures	1.41e-08	3.52e-08	-0.00276171	0.000500924	1.24e-07	36	387970		0	SAIGE_0.44.5	FALSE	continuous	23104	both_sexes		irnt	479525	492399	260349	219176		ENSG00000173250	1	0	0.8581	0
PLIN1	pLoF	Reticulocyte percentage	Result of "Reticulocytes Percentage" assay, performed on blood sample, obtained from UK Biobank assessment centre visit. Reticulocytes (Percentage) is the number of reticulocytes as a percentage of red blood cells.	Blood count	1.49e-08	3.5e-09	-0.00814177	0.00137855	0.000198517	42	377154		0	SAIGE_0.44.5	FALSE	continuous	30240	both_sexes		irnt	465364	469878	251704	213660		ENSG00000166819	0.3681	2.74e-61	0.3639	1.13e-61
DIDO1	pLoF	Body mass index (BMI)	BMI value here is constructed from height and weight measured during the initial Assessment Centre visit. Value is not present if either of these readings were omitted.	Body size measures	1.54e-08	1.02e-07	0.038092	0.00715643	0.00181783	22	393562		0	SAIGE_0.44.5	FALSE	continuous	21001	both_sexes		irnt	486307	499431	263860	222447		ENSG00000101191			0.8581	0
STAB1	pLoF	HDL cholesterol	Measured by enzyme immunoinhibition analysis on a Beckman Coulter AU5800	Blood biochemistry	1.58e-08	7.47e-09	0.00519283	0.000898416	0.00225422	211	344938		0	SAIGE_0.44.5	FALSE	continuous	30760	both_sexes		irnt	425927	429894	229155	196772		ENSG00000010327
FXYD5	pLoF	Trunk fat-free mass	Body composition estimation by impedance measurement. Trunk fat free mass. Trunk fat free mass in Kg, 0.1 increments.	Impedance measures	1.82e-08	0.897584	-0.000341913	0.00265637	3.69e-08	9	387653		0	SAIGE_0.44.5	FALSE	continuous	23129	both_sexes		irnt	479127	491994	260145	218982		ENSG00000089327	0.4415	1.15e-111	0.2413	2.39e-31
ANKRD12	pLoF	Calcium	Measured by Arsenazo III analysis on a Beckman Coulter AU5800	Blood biochemistry	1.85e-08	3.64e-09	-0.0140601	0.00238309	0.000206881	115	344966		0	SAIGE_0.44.5	FALSE	continuous	30680	both_sexes		irnt	425984	429955	229160	196824		ENSG00000101745
GIGYF1	pLoF	HDL cholesterol	Measured by enzyme immunoinhibition analysis on a Beckman Coulter AU5800	Blood biochemistry	1.85e-08	4.69e-08	-0.016081	0.00294387	1.34e-05	80	344938		0	SAIGE_0.44.5	FALSE	continuous	30760	both_sexes		irnt	425927	429894	229155	196772		ENSG00000146830
GIGYF1	pLoF	Hand grip strength male	Hand grip strength is constructed by using the hand grip strength from the dominant hand.	Custom phenotype	1.97e-08	1.96e-08	-0.0221339	0.00394148	0.00180323	58	180496		0	SAIGE_0.44.5	FALSE	continuous	hand_grip_strength_male_custom	males		custom	222355	227298	229	222126		ENSG00000146830
ANKRD12	pLoF	Monocyte percentage	Result of "Monocytes Percentage" assay, performed on blood sample, obtained from UK Biobank assessment centre visit. Monocytes (percentage) is calculated as the proportion of monocytes in the leukocytes.	Blood count	2.13e-08	3.04e-09	-0.0130122	0.00219462	0.0141252	124	382770		0	SAIGE_0.44.5	FALSE	continuous	30190	both_sexes		irnt	472490	477317	255661	216829		ENSG00000101745	-0.03942	0.02689	-0.04358	0.01313
MC4R	pLoF	Whole body fat mass	Body composition estimation by impedance measurement. Fat mass Total fat mass in Kg, in 0.1Kg increments.	Impedance measures	2.26e-08	3.23e-09	0.0170304	0.00287711	0.000517629	21	387351		0	SAIGE_0.44.5	FALSE	continuous	23100	both_sexes		irnt	478722	491561	260274	218448		ENSG00000166603	0.8973	0	0.9473	0
GIGYF1	pLoF	Cystatin C	Measured by latex enhanced immunoturbidimetric analysis on a Siemens ADVIA 1800	Blood biochemistry	2.28e-08	6.85e-08	0.0156037	0.00289215	1.06e-05	82	376784		0	SAIGE_0.44.5	FALSE	continuous	30720	both_sexes		irnt	465312	469584	252198	213114		ENSG00000146830
RIF1	pLoF	Arm fat percentage (left)	Body composition estimation by impedance measurement. Left arm fat percentage Range 1-75% in 0.1% increments.	Impedance measures	2.31e-08	4.91e-08	0.0180733	0.00331344	0.000868874	62	387830		0	SAIGE_0.44.5	FALSE	continuous	23123	both_sexes		irnt	479354	492225	260257	219097		ENSG00000080345	0.9199	0	0.972	0
PLIN4	pLoF	Waist-to-hip ratio (WHR) female	Waist circumference divided by hip circumference	Body size measures	2.59e-08	3.7e-09	0.004862	0.000824485	2.66e-06	76	213209		0	SAIGE_0.44.5	FALSE	continuous	WHR_female_custom	females		custom	264079	272256	263939	140		ENSG00000167676
PDE3B	pLoF	Reticulocyte percentage	Result of "Reticulocytes Percentage" assay, performed on blood sample, obtained from UK Biobank assessment centre visit. Reticulocytes (Percentage) is the number of reticulocytes as a percentage of red blood cells.	Blood count	2.88e-08	2.33e-08	-0.0069042	0.00123608	4.23e-05	69	377154		0	SAIGE_0.44.5	FALSE	continuous	30240	both_sexes		irnt	465364	469878	251704	213660		ENSG00000152270	0.3681	2.74e-61	0.3639	1.13e-61
PDE3B	pLoF	Waist circumference adjusted for body mass index (WCadjBMI) female	Waist circumference adjusted for body mass index	Body size measures	2.9e-08	3.1e-08	-0.0100967	0.00182383	1.67e-06	51	212925		0.0408239	SAIGE_0.44.5	FALSE	continuous	WCadjBMI_female_custom	females		custom	263696	271860	263557	139		ENSG00000152270
GPR151	pLoF	Whole body fat mass	Body composition estimation by impedance measurement. Fat mass Total fat mass in Kg, in 0.1Kg increments.	Impedance measures	2.92e-08	3.62e-08	-0.00269622	0.000489473	8.4e-08	36	387351		0	SAIGE_0.44.5	FALSE	continuous	23100	both_sexes		irnt	478722	491561	260274	218448		ENSG00000173250	0.8973	0	0.9473	0
PDE3B	pLoF	Waist-to-hip ratio (WHR)	Waist circumference divided by hip circumference	Body size measures	2.93e-08	3.64e-08	-0.00520368	0.000944872	3.06e-06	69	394086		0	SAIGE_0.44.5	FALSE	continuous	WHR_custom	both_sexes		custom	487089	500239	264170	222919		ENSG00000152270
GPR151	pLoF	Body mass index (BMI)	BMI value here is constructed from height and weight measured during the initial Assessment Centre visit. Value is not present if either of these readings were omitted.	Body size measures	2.96e-08	5.58e-08	-0.00270501	0.000498005	1.09e-07	36	393562		0	SAIGE_0.44.5	FALSE	continuous	BMI_custom	both_sexes		custom	486282	499399	263845	222437		ENSG00000173250
GPR151	pLoF	Body mass index (BMI)	BMI value here is constructed from height and weight measured during the initial Assessment Centre visit. Value is not present if either of these readings were omitted.	Body size measures	2.96e-08	5.58e-08	-0.00270493	0.000497999	1.09e-07	36	393562		0	SAIGE_0.44.5	FALSE	continuous	21001	both_sexes		irnt	486307	499431	263860	222447		ENSG00000173250			0.8581	0
GPR151	pLoF	Arm fat mass (right)	Body composition estimation by impedance measurement. Right arm fat mass. Right arm fat mass in Kg, 0.1 increments.	Impedance measures	2.96e-08	5.66e-08	-0.00268048	0.000493706	1.04e-07	36	387864		0	SAIGE_0.44.5	FALSE	continuous	23120	both_sexes		irnt	479389	492260	260268	219121		ENSG00000173250	0.9483	0	0.9229	0
GPR151	pLoF	Leg fat percentage (left)	Body composition estimation by impedance measurement. Left leg fat percentage Range 1-75% in 0.1% increments.	Impedance measures	2.99e-08	3.81e-08	-0.00174305	0.000316962	5.28e-07	36	387925		0	SAIGE_0.44.5	FALSE	continuous	23115	both_sexes		irnt	479463	492336	260316	219147		ENSG00000173250	0.8923	0	0.9591	0
BLTP1/KIAA1109	pLoF	Whole body fat free mass female	Body composition estimation by impedance measurement. Fat free mass Total fat free mass in Kg, in 0.1Kg increments.	Impedance measures	2.99e-08	1.54e-08	0.0122877	0.00217213	0.000718271	181	210155		0.0572446	SAIGE_0.44.5	FALSE	continuous	WBfatfreemass_female_custom	females		custom	260247	268262	260111	136		ENSG00000138688
PLIN4	pLoF	Arm fat percentage (right)	Body composition estimation by impedance measurement. Right arm fat percentage Range 1-75% in 0.1% increments.	Impedance measures	3.58e-08	5.06e-08	-0.00260326	0.000477738	4.52e-08	97	387894		0	SAIGE_0.44.5	FALSE	continuous	23119	both_sexes		irnt	479421	492294	260297	219124		ENSG00000167676	0.9174	0	0.9715	0
STAB1	pLoF	IGF-1	Measured by CLIA analysis on a DiaSorin Ltd. LIASON XL	Blood biochemistry	3.7e-08	5.35e-08	-0.00514572	0.000946018	0.101721	221	374755		0	SAIGE_0.44.5	FALSE	continuous	30770	both_sexes		irnt	462815	467066	250813	212002		ENSG00000010327
RIF1	pLoF	Body fat percentage	Body composition estimation by impedance measurement. Body fat percentage Body fat percentage. Range 1% - 75% in 0.1% increments.	Impedance measures	3.74e-08	5e-08	0.0180477	0.00331073	0.0029185	62	387753		0	SAIGE_0.44.5	FALSE	continuous	23099	both_sexes		irnt	479259	492127	260349	218910		ENSG00000080345	0.8581	0
RIF1	pLoF	Body fat percentage	Body composition estimation by impedance measurement. Body fat percentage Body fat percentage. Range 1% - 75% in 0.1% increments.	Impedance measures	3.77e-08	4.99e-08	0.0180463	0.00331022	0.00298029	62	387753		0	SAIGE_0.44.5	FALSE	continuous	body_fat_percent_custom	both_sexes		custom	479234	492096	260334	218900		ENSG00000080345
RIF1	pLoF	Weight adjusted for height	Weight adjusted for height	Body size measures	3.79e-08	5.06e-08	0.0227468	0.00417441	0.00162074	63	393562		0	SAIGE_0.44.5	FALSE	continuous	weightadjheight_custom	both_sexes		custom	486282	499399	263845	222437		ENSG00000080345
RIF1	pLoF	Arm fat mass (left)	Body composition estimation by impedance measurement. Left arm fat mass. Left arm fat mass in Kg, 0.1 increments.	Impedance measures	3.86e-08	1.41e-08	0.0231787	0.00408673	0.00108833	62	387798		0	SAIGE_0.44.5	FALSE	continuous	23124	both_sexes		irnt	479312	492183	260232	219080		ENSG00000080345	0.9481	0	0.9222	0
FXYD5	pLoF	Trunk predicted mass	Body composition estimation by impedance measurement. Trunk predicted mass in Kg, 0.1 increments.	Impedance measures	4.43e-08	0.858274	-0.000607092	0.0033997	1.48e-08	9	387613		0	SAIGE_0.44.5	FALSE	continuous	23130	both_sexes		irnt	479079	491945	260120	218959		ENSG00000089327	0.4411	8.56e-112	0.2409	2.75e-31
PLD1	pLoF	Red blood cell (erythrocyte) distribution width	Result of "Red Distribution Width" assay, performed on blood sample, obtained from UK Biobank assessment centre visit. Red blood cell Distribution Width is the size distribution spread of the erythrocyte population derived from the red blood cell histogram. It is the coefficient of variation (CV) expressed in % of the red blood cell size distribution.	Blood count	4.44e-08	4.35e-08	0.0101906	0.00186092	0.000326286	78	383467		0	SAIGE_0.44.5	FALSE	continuous	30070	both_sexes		irnt	473360	478198	256120	217240		ENSG00000075651	0.1863	2.24e-22	0.151	3.81e-21
RIF1	pLoF	Arm fat mass (right)	Body composition estimation by impedance measurement. Right arm fat mass. Right arm fat mass in Kg, 0.1 increments.	Impedance measures	4.59e-08	3.83e-08	0.0230931	0.00419979	0.00124407	62	387864		0	SAIGE_0.44.5	FALSE	continuous	23120	both_sexes		irnt	479389	492260	260268	219121		ENSG00000080345	0.9483	0	0.9229	0
MC4R	pLoF	Arm predicted mass (left)	Body composition estimation by impedance measurement. Left arm predicted mass. in Kg, 0.1 increments.	Impedance measures	5.11e-08	7.29e-09	0.0100293	0.00173396	0.00199354	21	387773		0	SAIGE_0.44.5	FALSE	continuous	23126	both_sexes		irnt	479279	492148	260221	219058		ENSG00000166603	0.612	1.93e-290	0.4219	1.45e-107
STAB1	pLoF	LDL direct	Measured by enzymatic protective selection analysis on a Beckman Coulter AU5800	Blood biochemistry	5.27e-08	3.43e-08	0.00522753	0.000947398	0.0352281	223	376106		0	SAIGE_0.44.5	FALSE	continuous	30780	both_sexes		irnt	464475	468732	251793	212682		ENSG00000010327
RIF1	pLoF	Whole body fat mass	Body composition estimation by impedance measurement. Fat mass Total fat mass in Kg, in 0.1Kg increments.	Impedance measures	5.46e-08	3.37e-08	0.0227447	0.0041196	0.00120066	62	387351		0	SAIGE_0.44.5	FALSE	continuous	23100	both_sexes		irnt	478722	491561	260274	218448		ENSG00000080345	0.8973	0	0.9473	0
RIF1	pLoF	Arm fat percentage (right)	Body composition estimation by impedance measurement. Right arm fat percentage Range 1-75% in 0.1% increments.	Impedance measures	5.81e-08	8.31e-09	0.0175656	0.00304846	0.00157007	62	387894		0	SAIGE_0.44.5	FALSE	continuous	23119	both_sexes		irnt	479421	492294	260297	219124		ENSG00000080345	0.9174	0	0.9715	0
INHBE	pLoF	Birth weight	Participants were asked to enter their own birth-weight. The weight could be entered either in Kg or in Imperial pounds+ounces. Values entered as Imperial units are held in ~F121~ and ~F122~, and their values have been converted into Kg and incorporated into this field. This question was dropped from the touchscreen protocol on 24/10/2016.	Early life factors	5.95e-08	6.99e-08	0.00922328	0.00171071	9.99e-06	19	225207		0	SAIGE_0.44.5	FALSE	continuous	20022	both_sexes		irnt	269606	277009	164234	105372		ENSG00000139269	0.02766	0.157	-0.01019	0.6228
GIGYF1	pLoF	Current tobacco smoking	ACE touchscreen question "Do you smoke tobacco now?"	Smoking	6.25e-08	1.77e-06	0.00845299	0.00176909	1.68e-06	85	394432		0	SAIGE_0.44.5	FALSE	continuous	1239	both_sexes			487362	501216	264319	223043		ENSG00000146830	0.3541	5.86e-66	0.3268	4.25e-61
GPR151	pLoF	Body fat percentage	Body composition estimation by impedance measurement. Body fat percentage Body fat percentage. Range 1% - 75% in 0.1% increments.	Impedance measures	6.27e-08	9.57e-08	-0.00203098	0.00038071	8.43e-08	36	387753		0	SAIGE_0.44.5	FALSE	continuous	23099	both_sexes		irnt	479259	492127	260349	218910		ENSG00000173250	0.8581	0
GPR151	pLoF	Body fat percentage	Body composition estimation by impedance measurement. Body fat percentage Body fat percentage. Range 1% - 75% in 0.1% increments.	Impedance measures	6.27e-08	9.79e-08	-0.00203025	0.000380866	8.46e-08	36	387753		0	SAIGE_0.44.5	FALSE	continuous	body_fat_percent_custom	both_sexes		custom	479234	492096	260334	218900		ENSG00000173250
PDE3B	pLoF	High light scatter reticulocyte percentage	Result of "High Light Scatter Reticulocytes Percentage" assay, performed on blood sample, obtained from UK Biobank assessment centre visit. High Light Scatter Reticulocytes (Percentage) is computed as: (HLR / Total Erythrocytes) x 100.	Blood count	6.28e-08	6.9e-08	-0.00662706	0.00122864	0.000141421	69	377155		0	SAIGE_0.44.5	FALSE	continuous	30290	both_sexes		irnt	465365	469879	251704	213661		ENSG00000152270	0.4046	1.29e-75	0.4016	1.43e-72
GPR151	pLoF	Leg fat percentage (right)	Body composition estimation by impedance measurement. Right leg fat percentages Range 1-75% in 0.1% increments.	Impedance measures	6.29e-08	5.24e-08	-0.00171522	0.00031513	5.13e-07	36	387945		0	SAIGE_0.44.5	FALSE	continuous	23111	both_sexes		irnt	479495	492368	260330	219165		ENSG00000173250	0.8805	0	0.9595	0
GPR151	pLoF	Leg fat mass (right)	Body composition estimation by impedance measurement. Right leg fat mass Right leg fat mass in Kg, 0.1 increments.	Impedance measures	6.3e-08	5.51e-08	-0.00218946	0.000402919	2.45e-07	36	387940		0	SAIGE_0.44.5	FALSE	continuous	23112	both_sexes		irnt	479486	492359	260327	219159		ENSG00000173250	0.9375	0	0.9392	0
PDE3B	pLoF	Whole body fat-free mass	Body composition estimation by impedance measurement. Fat free mass Fat free mass in Kg. Increment in 0.1 Kg	Impedance measures	6.32e-08	7.38e-08	0.0039852	0.000740531	8.29e-07	67	387945		0	SAIGE_0.44.5	FALSE	continuous	23101	both_sexes		irnt	479486	492359	260351	219135		ENSG00000152270	0.5423	2.91e-196	0.3486	2.1e-68
GPR151	pLoF	Arm fat mass (left)	Body composition estimation by impedance measurement. Left arm fat mass. Left arm fat mass in Kg, 0.1 increments.	Impedance measures	6.33e-08	6.02e-08	-0.00266547	0.000491935	1.27e-07	36	387798		0	SAIGE_0.44.5	FALSE	continuous	23124	both_sexes		irnt	479312	492183	260232	219080		ENSG00000173250	0.9481	0	0.9222	0
PDE3B	pLoF	Whole body fat free mass	Body composition estimation by impedance measurement. Fat free mass Total fat free mass in Kg, in 0.1Kg increments.	Impedance measures	6.36e-08	8.02e-08	0.00397791	0.000741236	8.45e-07	67	387945		0	SAIGE_0.44.5	FALSE	continuous	WBfatfreemass_custom	both_sexes		custom	479461	492328	260336	219125		ENSG00000152270
GPR151	pLoF	Trunk fat mass	Body composition estimation by impedance measurement. Trunk fat mass Trunk fat mass in Kg, 0.1 increments.	Impedance measures	6.4e-08	1.02e-07	-0.00265939	0.000499649	1.02e-07	36	387722		0	SAIGE_0.44.5	FALSE	continuous	23128	both_sexes		irnt	479210	492078	260186	219024		ENSG00000173250	0.8444	0	0.9406	0
DIDO1	pLoF	Body mass index (BMI)	BMI value here is constructed from height and weight measured during the initial Assessment Centre visit. Value is not present if either of these readings were omitted.	Body size measures	6.41e-08	1.03e-07	0.0380902	0.00715684	0.00181872	22	393562		0	SAIGE_0.44.5	FALSE	continuous	BMI_custom	both_sexes		custom	486282	499399	263845	222437		ENSG00000101191
PLIN4	pLoF	Body fat percentage adjusted for body mass index (BFPadjBMI)	Body composition estimation by impedance measurement. Body fat percentage Body fat percentage. Range 1% - 75% in 0.1% increments.	Impedance measures	6.44e-08	3.45e-08	-0.00213069	0.000386213	4.05e-07	97	387669		0	SAIGE_0.44.5	FALSE	continuous	BFPadjBMI_custom	both_sexes		custom	478991	491844	260272	218719		ENSG00000167676
GIGYF1	pLoF	Waist-to-hip ratio (WHR)	Waist circumference divided by hip circumference	Body size measures	6.47e-08	1.32e-07	0.0130053	0.00246483	0.00014239	82	394086		0	SAIGE_0.44.5	FALSE	continuous	WHR_custom	both_sexes		custom	487089	500239	264170	222919		ENSG00000146830
GPR151	pLoF	Trunk fat percentage	Body composition estimation by impedance measurement. Trunk fat percentages Range 1-75% in 0.1% increments.	Impedance measures	6.47e-08	3.6e-07	-0.00232909	0.000457682	9.23e-08	36	387739		0	SAIGE_0.44.5	FALSE	continuous	23127	both_sexes		irnt	479236	492105	260200	219036		ENSG00000173250	0.8045	0	0.989	0
BLTP1/KIAA1109	pLoF	Waist circumference	Waist circumference	Body size measures	6.48e-08	3.4e-08	0.00786167	0.00142431	0.000404642	266	394166		0	SAIGE_0.44.5	FALSE	continuous	waist_circ_custom	both_sexes		custom	487189	500344	264209	222980		ENSG00000138688
GPR151	pLoF	Weight adjusted for height	Weight adjusted for height	Body size measures	6.55e-08	1.01e-07	-0.00263108	0.000494032	2.25e-07	36	393562		0	SAIGE_0.44.5	FALSE	continuous	weightadjheight_custom	both_sexes		custom	486282	499399	263845	222437		ENSG00000173250
GPR151	pLoF	Body fat percentage female	Body composition estimation by impedance measurement. Body fat percentage Body fat percentage. Range 1% - 75% in 0.1% increments.	Impedance measures	6.69e-08	4.45e-07	-0.00382526	0.000757683	1.38e-07	31	210152		0.0402371	SAIGE_0.44.5	FALSE	continuous	body_fat_percent_female_custom	females		custom	260245	268260	260109	136		ENSG00000173250
MC4R	pLoF	Appendicular fat free mass index female	Appendicular fat free mass index is constructed by summing left and right arm fat free mass and left and right leg fat free mass and dividing by height squared.	Impedance measures	7e-08	1.3e-08	0.0253929	0.00446602	6.67e-05	18	210019		0.0470755	SAIGE_0.44.5	FALSE	continuous	appendicularFFMI_female_custom	females		custom	260064	268071	259928	136		ENSG00000166603
MC4R	pLoF	Arm fat-free mass (left)	Body composition estimation by impedance measurement. Left arm fat free mass Left arm fat free mass in Kg, 0.1 increments.	Impedance measures	8.33e-08	2.7e-08	0.0104996	0.00188848	0.000861556	21	387788		0	SAIGE_0.44.5	FALSE	continuous	23125	both_sexes		irnt	479297	492167	260229	219068		ENSG00000166603	0.6115	4.78e-289	0.4206	9.73e-107
BLTP1/KIAA1109	pLoF	Arm fat percentage (right)	Body composition estimation by impedance measurement. Right arm fat percentage Range 1-75% in 0.1% increments.	Impedance measures	9.11e-08	5.15e-08	0.00666977	0.00122469	0.00177362	265	387894		0	SAIGE_0.44.5	FALSE	continuous	23119	both_sexes		irnt	479421	492294	260297	219124		ENSG00000138688	0.9174	0	0.9715	0
BLTP1/KIAA1109	pLoF	Weight female	Weight was measured by a variety of means during the initial Assessment Centre visit. This field amalgamates these values into a single item.	Body size measures	9.2e-08	1.5e-08	0.0122037	0.0021556	0.00175025	182	213032		0.0456359	SAIGE_0.44.5	FALSE	continuous	weight_female_custom	females		custom	263850	272022	263711	139		ENSG00000138688
RIF1	pLoF	Body mass index (BMI)	BMI value here is constructed from height and weight measured during the initial Assessment Centre visit. Value is not present if either of these readings were omitted.	Body size measures	9.2e-08	3.09e-08	0.0228502	0.00412719	0.00171446	63	393562		0	SAIGE_0.44.5	FALSE	continuous	21001	both_sexes		irnt	486307	499431	263860	222447		ENSG00000080345			0.8581	0
RIF1	pLoF	Body mass index (BMI)	BMI value here is constructed from height and weight measured during the initial Assessment Centre visit. Value is not present if either of these readings were omitted.	Body size measures	9.21e-08	3.09e-08	0.0228498	0.00412723	0.00171427	63	393562		0	SAIGE_0.44.5	FALSE	continuous	BMI_custom	both_sexes		custom	486282	499399	263845	222437		ENSG00000080345
MC4R	pLoF	Leg fat mass (left)	Body composition estimation by impedance measurement. Left leg fat mass Left leg free mass in Kg, 0.1 increments.	Impedance measures	9.26e-08	4.72e-08	0.0134787	0.00246787	0.000613237	21	387922		0	SAIGE_0.44.5	FALSE	continuous	23116	both_sexes		irnt	479458	492331	260314	219144		ENSG00000166603	0.9407	0	0.9356	0
ANKRD12	pLoF	Alcohol intake in grams per day	Alcohol intake is calculated by converting the weekly or monthly intake for red wine intake, white wine intake, beer intake, fortified wine intake, spirits intake and other alcoholic drinks intake to grams and summing together.	Alcohol	9.38e-08	4.72e-08	-0.0118488	0.00216956	0.000643045	123	393099		0	SAIGE_0.44.5	FALSE	continuous	alcohol_intake_custom	both_sexes		custom	485235	498296	263310	221925		ENSG00000101745
GIGYF1	pLoF	Treatment/medication code	Code for treatment Negative codes indicate free-text entry.	Medications	9.55e-08	1.09e-07	0.116892	0.0220074	8.95e-06	85	3273	391510	0.0700115	SAIGE_0.44.5	FALSE	categorical	20003	both_sexes	1140874744		4596	4731	1467	3129	gliclazide	ENSG00000146830
GIGYF1	pLoF	Diastolic blood pressure adjusted for body mass index (DBPadjBMI)	Blood pressure was constructed by taking the average of the two automatic diastolic readings OR the average of the two manual diastolic readings. Medication for blood pressure medication is used as a covariate.	Blood pressure	1.02e-07	9.17e-08	-0.017451	0.00326642	0.00462524	79	388798		0	SAIGE_0.44.5	FALSE	continuous	diastolic_blood_pressure_adjBMI_custom	both_sexes		custom	479031	488612	260246	218785		ENSG00000146830
AFF3	pLoF	Recent changes in speed/amount of moving or speaking	Question asked: "Over the last 2 weeks, how often have you been bothered by any of the following problems? [depressive symptoms] Moving or speaking so slowly that other people could have noticed? Or the opposite - being so fidgety or restless that you have been moving around a lot more than usual"	Depression	1.06e-07	0.0294385	0.0101876	0.00467844	3.54e-08	8	128078		0	SAIGE_0.44.5	FALSE	continuous	20518	both_sexes			153741	157076	86779	66962		ENSG00000144218	0.3668	5.18e-13	0.3684	6.21e-12
MC4R	pLoF	Fat free mass index female	Fat free mass index is constructed by summing left and right arm fat free mass, left and right leg fat free mass and trunk fat free mass and dividing by height squared.	Impedance measures	1.18e-07	4.71e-08	0.0252558	0.00462396	7.62e-05	18	209946		0.0501274	SAIGE_0.44.5	FALSE	continuous	fat_free_mass_index_female_custom	females		custom	259980	267984	259844	136		ENSG00000166603
PLIN4	pLoF	Fat free mass index adjusted for body mass index (FFMIadjBMI)	Fat free mass index is constructed by summing left and right arm fat free mass, left and right leg fat free mass and trunk fat free mass and dividing by height squared.	Impedance measures	1.23e-07	9.85e-08	0.00200712	0.000376608	5.02e-07	97	387569		0	SAIGE_0.44.5	FALSE	continuous	FFMIadjBMI_custom	both_sexes		custom	478858	491710	260069	218789		ENSG00000167676
PLIN4	pLoF	Arm fat percentage (left)	Body composition estimation by impedance measurement. Left arm fat percentage Range 1-75% in 0.1% increments.	Impedance measures	1.25e-07	1.58e-07	-0.00249341	0.000475546	4.41e-07	97	387830		0	SAIGE_0.44.5	FALSE	continuous	23123	both_sexes		irnt	479354	492225	260257	219097		ENSG00000167676	0.9199	0	0.972	0
ADAMTS3	pLoF	Appendicular fat free mass index adjusted for body mass index (AFFMIadjBMI) female	Appendicular fat free mass index is constructed by summing left and right arm fat free mass and left and right leg fat free mass and dividing by height squared.	Impedance measures	1.27e-07	2.32e-08	0.0297528	0.00532609	0.00270082	33	210019		0.0518383	SAIGE_0.44.5	FALSE	continuous	AFFMIadjBMI_female_custom	females		custom	260064	268071	259928	136		ENSG00000156140
PLIN4	pLoF	Whole body fat mass	Body composition estimation by impedance measurement. Fat mass Total fat mass in Kg, in 0.1Kg increments.	Impedance measures	1.32e-07	4.35e-07	-0.00310561	0.00061459	2.88e-07	97	387351		0	SAIGE_0.44.5	FALSE	continuous	23100	both_sexes		irnt	478722	491561	260274	218448		ENSG00000167676	0.8973	0	0.9473	0
PDE3B	pLoF	Forced vital capacity (FVC)	FVC value calculated from blow	Spirometry	1.34e-07	9.96e-08	0.00471899	0.00088578	1.78e-05	66	360076		0	SAIGE_0.44.5	FALSE	continuous	3062	both_sexes		irnt	444892	453724	242943	201949		ENSG00000152270	-0.2727	4.56e-62	-0.2707	3.35e-56
PDE3B	pLoF	Whole body water mass	Body composition estimation by impedance measurement. Body water mass Units in Kg. Increments in 0.1 Kg.	Impedance measures	1.34e-07	9.93e-08	0.00397149	0.0007454	7.92e-07	67	387974		0	SAIGE_0.44.5	FALSE	continuous	23102	both_sexes		irnt	479528	492402	260350	219178		ENSG00000152270	0.5461	1.74e-200	0.3491	3.23e-68
PDE3B	pLoF	Monocyte count	Result of "Monocytes Number" assay, performed on blood sample, obtained from UK Biobank assessment centre visit. Monocyte count is the proportion of ( monoctyes / 100 ) x white blood cell count.	Blood count	1.34e-07	9.96e-08	-0.00623596	0.00117054	4.58e-05	70	382765		0	SAIGE_0.44.5	FALSE	continuous	30130	both_sexes		irnt	472484	477311	255658	216826		ENSG00000152270	0.1514	1.73e-16	0.1657	6.7e-20
PDE3B	pLoF	Body fat percentage	Body composition estimation by impedance measurement. Body fat percentage Body fat percentage. Range 1% - 75% in 0.1% increments.	Impedance measures	1.34e-07	1.06e-07	0.00482142	0.000906914	3.64e-07	67	387753		0	SAIGE_0.44.5	FALSE	continuous	body_fat_percent_custom	both_sexes		custom	479234	492096	260334	218900		ENSG00000152270
PDE3B	pLoF	Body fat percentage	Body composition estimation by impedance measurement. Body fat percentage Body fat percentage. Range 1% - 75% in 0.1% increments.	Impedance measures	1.34e-07	1.07e-07	0.00482561	0.000908105	3.55e-07	67	387753		0	SAIGE_0.44.5	FALSE	continuous	23099	both_sexes		irnt	479259	492127	260349	218910		ENSG00000152270	0.8581	0
PDE3B	pLoF	Hip circumference adjusted for body mass index (HCadjBMI) male	Hip circumference adjusted for body mass index	Body size measures	1.35e-07	9.48e-07	0.00957113	0.00195247	1.9e-07	46	180560		0.0467924	SAIGE_0.44.5	FALSE	continuous	HCadjBMI_male_custom	males		custom	222489	227434	228	222261		ENSG00000152270
STAB1	pLoF	Fat free mass index adjusted for body mass index (FFMIadjBMI) female	Fat free mass index is constructed by summing left and right arm fat free mass, left and right leg fat free mass and trunk fat free mass and dividing by height squared.	Impedance measures	1.35e-07	2e-06	0.00616388	0.00129667	8e-07	179	209946		0.0569821	SAIGE_0.44.5	FALSE	continuous	FFMIadjBMI_female_custom	females		custom	259980	267984	259844	136		ENSG00000010327
PDE3B	pLoF	Body fat percentage female	Body composition estimation by impedance measurement. Body fat percentage Body fat percentage. Range 1% - 75% in 0.1% increments.	Impedance measures	1.35e-07	1.28e-06	0.00864189	0.00178448	1.41e-07	49	210152		0.0402371	SAIGE_0.44.5	FALSE	continuous	body_fat_percent_female_custom	females		custom	260245	268260	260109	136		ENSG00000152270
GPR151	pLoF	Weight	Weight was measured by a variety of means during the initial Assessment Centre visit. This field amalgamates these values into a single item.	Body size measures	1.36e-07	2.08e-07	-0.00227723	0.000438632	3.04e-07	36	393709		0	SAIGE_0.44.5	FALSE	continuous	weight_custom	both_sexes		custom	486603	499730	263939	222664		ENSG00000173250
GPR151	pLoF	Weight	Weight was measured by a variety of means during the initial Assessment Centre visit. This field amalgamates these values into a single item.	Body size measures	1.36e-07	2.09e-07	-0.00227671	0.000438612	3.12e-07	36	393709		0	SAIGE_0.44.5	FALSE	continuous	21002	both_sexes		irnt	486628	499762	263954	222674		ENSG00000173250	0.8188	0	0.7541	0
GPR151	pLoF	Weight	Weight of person taken during impedance measurement. 0.1 increments. Range 0 - 200Kg.	Impedance measures	1.37e-07	2.08e-07	-0.00229174	0.000441423	5.11e-07	36	387978		0	SAIGE_0.44.5	FALSE	continuous	23098	both_sexes		irnt	479533	492407	260352	219181		ENSG00000173250	0.8184	0	0.7542	0
BLTP1/KIAA1109	pLoF	Arm fat percentage (left)	Body composition estimation by impedance measurement. Left arm fat percentage Range 1-75% in 0.1% increments.	Impedance measures	1.44e-07	5.27e-08	0.00663439	0.00121911	0.00256977	265	387830		0	SAIGE_0.44.5	FALSE	continuous	23123	both_sexes		irnt	479354	492225	260257	219097		ENSG00000138688	0.9199	0	0.972	0
MC4R	pLoF	Trunk fat mass	Body composition estimation by impedance measurement. Trunk fat mass Trunk fat mass in Kg, 0.1 increments.	Impedance measures	1.76e-07	3.76e-08	0.0165983	0.00301678	0.001415	21	387722		0	SAIGE_0.44.5	FALSE	continuous	23128	both_sexes		irnt	479210	492078	260186	219024		ENSG00000166603	0.8444	0	0.9406	0
UBR3	pLoF	Year of birth	Year of birth as entered by participant.	Employment history	1.96e-07	0.131088	-0.00476844	0.00315827	6.53e-08	7	99877		0	SAIGE_0.44.5	FALSE	continuous	22200	both_sexes		irnt	118865	121283	65905	52960		ENSG00000144357
RIF1	pLoF	Trunk fat mass	Body composition estimation by impedance measurement. Trunk fat mass Trunk fat mass in Kg, 0.1 increments.	Impedance measures	2.27e-07	6.1e-08	0.0225534	0.00416434	0.00275361	62	387722		0	SAIGE_0.44.5	FALSE	continuous	23128	both_sexes		irnt	479210	492078	260186	219024		ENSG00000080345	0.8444	0	0.9406	0
MC4R	pLoF	Arm fat-free mass (right)	Body composition estimation by impedance measurement. Right arm fat free mass Right arm fat free mass in Kg, 0.1 increments.	Impedance measures	2.3e-07	8.27e-08	0.00967965	0.00180551	0.00232271	21	387859		0	SAIGE_0.44.5	FALSE	continuous	23121	both_sexes		irnt	479385	492256	260273	219112		ENSG00000166603	0.5808	2.45e-247	0.3811	5.44e-84
ADAMTS3	pLoF	Fat free mass index adjusted for body mass index (FFMIadjBMI) female	Fat free mass index is constructed by summing left and right arm fat free mass, left and right leg fat free mass and trunk fat free mass and dividing by height squared.	Impedance measures	2.44e-07	3.49e-08	0.0291412	0.00528404	0.00139936	33	209946		0.0569821	SAIGE_0.44.5	FALSE	continuous	FFMIadjBMI_female_custom	females		custom	259980	267984	259844	136		ENSG00000156140
MC4R	pLoF	Trunk fat-free mass	Body composition estimation by impedance measurement. Trunk fat free mass. Trunk fat free mass in Kg, 0.1 increments.	Impedance measures	2.51e-07	8.84e-08	0.00962218	0.00179885	0.00124453	21	387653		0	SAIGE_0.44.5	FALSE	continuous	23129	both_sexes		irnt	479127	491994	260145	218982		ENSG00000166603	0.4415	1.15e-111	0.2413	2.39e-31
PKD1	pLoF	Microalbumin in urine	Measured by immunoturbidimetric analysis on a Beckman Coulter AU5400.	Urine assays	2.52e-07	7.85e-08	0.0174381	0.00324705	0.0177062	63	119013		0	SAIGE_0.44.5	FALSE	continuous	30500	both_sexes		irnt	149402	152905	72085	77317		ENSG00000008710	0.3664	1.03e-10	0.3303	3.93e-11
PLIN4	pLoF	Body fat percentage adjusted for body mass index (BFPadjBMI) female	Body composition estimation by impedance measurement. Body fat percentage Body fat percentage. Range 1% - 75% in 0.1% increments.	Impedance measures	2.54e-07	4.13e-07	-0.00463896	0.000916281	1.39e-06	76	210117		0.0476037	SAIGE_0.44.5	FALSE	continuous	BFPadjBMI_female_custom	females		custom	260183	268194	260047	136		ENSG00000167676
GIGYF1	pLoF	Date E03 first reported (other hypothyroidism)	Date of the first occurrence of any code mapped to 3-character ICD10 E03. The code corresponds to "other hypothyroidism". Note that events which were apparently before birth were omitted when constructing this data field.	Endocrine, nutritional and metabolic diseases	2.55e-07	1.2e-07	0.0657275	0.0124152	0.00646445	85	27036	367805	0.0777952	SAIGE_0.44.5	FALSE	icd_first_occurrence	130696	both_sexes			33196	34211	27258	5938		ENSG00000146830
ANKRD12	pLoF	Forced vital capacity (FVC), Best measure	Highest measure from the array of values for Forced Vital Capacity (FVC) (~F3062~), which was "acceptable" according to corresponding acceptability field (~F3061~). A blow was deemed acceptable if recorded as 0 (no problems) or 32 (0x20 - "USER_ACCEPTED"). This derived data field has come from Professor Martin Tobin at the University of Leicester.	Spirometry	2.58e-07	6.02e-08	-0.0100711	0.00185876	0.000271946	101	297213		0	SAIGE_0.44.5	FALSE	continuous	20151	both_sexes		irnt	346937	353330	185960	160977		ENSG00000101745	-0.2836	1.19e-69	-0.2803	2.92e-60
DIDO1	pLoF	Body mass index (BMI) female	BMI value here is constructed from height and weight measured during the initial Assessment Centre visit. Value is not present if either of these readings were omitted.	Body size measures	2.59e-07	4.09e-08	0.057333	0.0104487	0.00126362	11	212969		0.0404893	SAIGE_0.44.5	FALSE	continuous	BMI_female_custom	females		custom	263756	271924	263617	139		ENSG00000101191
ATP13A1	pLoF	Platelet crit	Result of "Platelet Crit" assay, performed on blood sample, obtained from UK Biobank assessment centre visit. Platelet Crit is a computed value that represents the platelet packed cell volume.	Blood count	2.72e-07	7.14e-08	-0.0170357	0.00316195	0.000185015	44	383462		0	SAIGE_0.44.5	FALSE	continuous	30090	both_sexes		irnt	473355	478193	256117	217238		ENSG00000105726	0.06367	0.0003843	0.1018	7.93e-09
MC4R	pLoF	Weight adjusted for height female	Weight adjusted for height in females	Body size measures	2.73e-07	5.34e-08	0.0232359	0.00427175	9.58e-05	18	212969		0.0393817	SAIGE_0.44.5	FALSE	continuous	weightadjheight_female_custom	females		custom	263756	271924	263617	139		ENSG00000166603
PDE3B	pLoF	Total fatty acids	Measured from NMR Nightingale data	NMR metabolomics	2.81e-07	2.3e-07	-0.0128599	0.00248574	1.1e-06	30	94910		0.0371866	SAIGE_0.44.5	FALSE	continuous	total_fatty_acids	both_sexes		custom	116876	117441	63368	53508		ENSG00000152270
PDE3B	pLoF	Hip circumference male	Hip circumference	Body size measures	2.83e-07	3.92e-07	0.00980582	0.00193311	1.62e-06	46	180895		0.0410594	SAIGE_0.44.5	FALSE	continuous	hip_circ_male_custom	males		custom	223032	228005	231	222801		ENSG00000152270
PDE3B	pLoF	Leg fat mass (left)	Body composition estimation by impedance measurement. Left leg fat mass Left leg free mass in Kg, 0.1 increments.	Impedance measures	2.83e-07	2.8e-07	0.00487704	0.000949527	1.18e-06	67	387922		0	SAIGE_0.44.5	FALSE	continuous	23116	both_sexes		irnt	479458	492331	260314	219144		ENSG00000152270	0.9407	0	0.9356	0
PDE3B	pLoF	Leg fat mass (right)	Body composition estimation by impedance measurement. Right leg fat mass Right leg fat mass in Kg, 0.1 increments.	Impedance measures	2.84e-07	2.76e-07	0.00493775	0.00096086	1.56e-06	67	387940		0	SAIGE_0.44.5	FALSE	continuous	23112	both_sexes		irnt	479486	492359	260327	219159		ENSG00000152270	0.9375	0	0.9392	0
GPR151	pLoF	Waist circumference female	Waist circumference	Body size measures	2.84e-07	2.4e-07	-0.00348877	0.000675456	1.45e-06	31	213243		0	SAIGE_0.44.5	FALSE	continuous	waist_circ_female_custom	females		custom	264118	272299	263978	140		ENSG00000173250
PDE3B	pLoF	Arm fat percentage (left)	Body composition estimation by impedance measurement. Left arm fat percentage Range 1-75% in 0.1% increments.	Impedance measures	2.86e-07	4.61e-07	0.00460136	0.000912634	1.2e-06	67	387830		0	SAIGE_0.44.5	FALSE	continuous	23123	both_sexes		irnt	479354	492225	260257	219097		ENSG00000152270	0.9199	0	0.972	0
PDE3B	pLoF	White blood cell (leukocyte) count	Result of "White Blood Cell Count" assay, performed on blood sample, obtained from UK Biobank assessment centre visit. White blood count is the number of leukocytes. Analyser operating range was 0 to 9x10^11 cells/Litre. Typical reference range is 3.5x10^9 to 9.6x10^9 cells/Litre.	Blood count	2.93e-07	3.95e-07	-0.00616445	0.00121552	3.34e-05	70	383465		0	SAIGE_0.44.5	FALSE	continuous	30000	both_sexes		irnt	473357	478195	256119	217238		ENSG00000152270	0.2524	1.07e-29	0.2772	1.01e-38
MC4R	pLoF	Arm predicted mass (right)	Body composition estimation by impedance measurement. Right Arm predicted mass in Kg, 0.1 increments.	Impedance measures	2.98e-07	9.83e-08	0.00955743	0.00179321	0.00250733	21	387852		0	SAIGE_0.44.5	FALSE	continuous	23122	both_sexes		irnt	479377	492248	260267	219110		ENSG00000166603	0.5819	2.33e-246	0.3834	5.26e-84
MC4R	pLoF	Body mass index (BMI) female	BMI value here is constructed from height and weight measured during the initial Assessment Centre visit. Value is not present if either of these readings were omitted.	Body size measures	2.99e-07	5.57e-08	0.0231088	0.00425403	0.000121694	18	212969		0.0404893	SAIGE_0.44.5	FALSE	continuous	BMI_female_custom	females		custom	263756	271924	263617	139		ENSG00000166603
DIDO1	pLoF	Body mass index (BMI)	Body composition estimation by impedance measurement. Body Mass Index. Increments of 0.1 .	Impedance measures	3.05e-07	6.24e-08	0.0391178	0.00722833	0.00121307	22	387970		0	SAIGE_0.44.5	FALSE	continuous	23104	both_sexes		irnt	479525	492399	260349	219176		ENSG00000101191	1	0	0.8581	0
MC4R	pLoF	Hip circumference female	Hip circumference	Body size measures	3.33e-07	7.62e-08	0.0230562	0.00428875	0.000105617	18	213227		0.0394666	SAIGE_0.44.5	FALSE	continuous	hip_circ_female_custom	females		custom	264102	272280	263962	140		ENSG00000166603
PLIN1	pLoF	High light scatter reticulocyte count	Result of "High Light Scatter Reticulocytes Number" assay, performed on blood sample, obtained from UK Biobank assessment centre visit. High Light Scatter Reticulocytes Count is calculated as: (HLR / Total Erythrocytes) x red blood cells	Blood count	3.36e-07	1.45e-07	-0.00718595	0.00136655	0.00205023	42	377154		0	SAIGE_0.44.5	FALSE	continuous	30300	both_sexes		irnt	465364	469878	251703	213661		ENSG00000166819	0.4172	6.02e-78	0.4155	9.34e-77
ANKRD12	pLoF	Hand grip strength (right)	Right grip strength	Hand grip strength	3.38e-07	1.02e-07	-0.00837614	0.00157364	0.000718562	123	393230		0	SAIGE_0.44.5	FALSE	continuous	47	both_sexes		irnt	486074	499193	263522	222552		ENSG00000101745	-0.07637	4.63e-05	-0.1684	2.55e-19
GIGYF1	pLoF	Treatment/medication code	Code for treatment Negative codes indicate free-text entry.	Medications	3.39e-07	1.22e-06	0.0769053	0.0158509	7.64e-06	85	9811	384972	0.0743125	SAIGE_0.44.5	FALSE	categorical	20003	both_sexes	1140884600		13559	13994	5078	8481	metformin	ENSG00000146830
PPARG	pLoF	HDL cholesterol	Measured by enzyme immunoinhibition analysis on a Beckman Coulter AU5800	Blood biochemistry	3.57e-07	5.1e-08	-0.0459736	0.00843884	3.52e-05	14	344938		0	SAIGE_0.44.5	FALSE	continuous	30760	both_sexes		irnt	425927	429894	229155	196772		ENSG00000132170
MC4R	pLoF	Trunk predicted mass	Body composition estimation by impedance measurement. Trunk predicted mass in Kg, 0.1 increments.	Impedance measures	3.76e-07	1.42e-07	0.00957831	0.00181988	0.00137094	21	387613		0	SAIGE_0.44.5	FALSE	continuous	23130	both_sexes		irnt	479079	491945	260120	218959		ENSG00000166603	0.4411	8.56e-112	0.2409	2.75e-31
RIF1	pLoF	Hip circumference	Hip circumference	Body size measures	4.3e-07	8.66e-08	0.0221999	0.00414727	0.0132615	63	394124		0	SAIGE_0.44.5	FALSE	continuous	hip_circ_custom	both_sexes		custom	487134	500285	264193	222941		ENSG00000080345
ZNF512B	pLoF	Leg fat mass (right)	Body composition estimation by impedance measurement. Right leg fat mass Right leg fat mass in Kg, 0.1 increments.	Impedance measures	4.37e-07	2.67e-07	0.0253867	0.00493377	0.00105091	21	387940		0	SAIGE_0.44.5	FALSE	continuous	23112	both_sexes		irnt	479486	492359	260327	219159		ENSG00000196700	0.9375	0	0.9392	0
PLIN4	pLoF	Body fat percentage female	Body composition estimation by impedance measurement. Body fat percentage Body fat percentage. Range 1% - 75% in 0.1% increments.	Impedance measures	4.65e-07	2.97e-06	-0.00423317	0.000905878	3.5e-07	76	210152		0.0402371	SAIGE_0.44.5	FALSE	continuous	body_fat_percent_female_custom	females		custom	260245	268260	260109	136		ENSG00000167676
RIF1	pLoF	Hip circumference	Hip circumference	Body size measures	4.68e-07	9.76e-08	0.0221524	0.00415532	0.012839	63	394124		0	SAIGE_0.44.5	FALSE	continuous	49	both_sexes		irnt	487159	500317	264208	222951		ENSG00000080345	0.8454	0	0.8093	0
PLIN4	pLoF	Waist circumference adjusted for body mass index (WCadjBMI) female	Waist circumference adjusted for body mass index	Body size measures	4.78e-07	1.39e-07	0.00478457	0.000908484	5.06e-05	76	212925		0.0408239	SAIGE_0.44.5	FALSE	continuous	WCadjBMI_female_custom	females		custom	263696	271860	263557	139		ENSG00000167676
SLTM	pLoF	Appendicular fat free mass index	Appendicular fat free mass index is constructed by summing left and right arm fat free mass and left and right leg fat free mass and dividing by height squared.	Impedance measures	5.01e-07	1.08e-07	0.0175145	0.00329716	0.00486867	47	387704		0	SAIGE_0.44.5	FALSE	continuous	appendicularFFMI_custom	both_sexes		custom	479028	491883	260153	218875		ENSG00000137776
HERC1	pLoF	Standing height	Standing height was measured using a Seca 202 device	Body size measures	5.41e-07	1.41e-07	0.00976303	0.00185467	0.0785844	124	393982		0	SAIGE_0.44.5	FALSE	continuous	height_custom	both_sexes		custom	486817	499965	264138	222679		ENSG00000103657
BLTP1/KIAA1109	pLoF	Weight adjusted for height female	Weight adjusted for height in females	Body size measures	5.45e-07	2.75e-07	0.0112973	0.00219793	0.000496279	182	212969		0.0393817	SAIGE_0.44.5	FALSE	continuous	weightadjheight_female_custom	females		custom	263756	271924	263617	139		ENSG00000138688
INSR	pLoF	Waist-to-hip ratio adjusted for body mass index (WHRadjBMI)	Waist circumference divided by hip circumference adjusted for body mass index	Body size measures	5.49e-07	2.83e-07	-0.0122091	0.00237787	4.22e-05	53	393454		0	SAIGE_0.44.5	FALSE	continuous	WHRadjBMI_custom	both_sexes		custom	486148	499256	263770	222378		ENSG00000171105
ANKRD12	pLoF	Waist circumference adjusted for body mass index (WCadjBMI)	Waist circumference adjusted for body mass index	Body size measures	5.57e-07	1.38e-07	0.00895646	0.00170026	0.071728	123	393484		0	SAIGE_0.44.5	FALSE	continuous	WCadjBMI_custom	both_sexes		custom	486184	499293	263785	222399		ENSG00000101745
PDE3B	pLoF	Whole body fat free mass female	Body composition estimation by impedance measurement. Fat free mass Total fat free mass in Kg, in 0.1Kg increments.	Impedance measures	5.68e-07	8.97e-07	0.00882475	0.00179622	1.5e-06	49	210155		0.0572446	SAIGE_0.44.5	FALSE	continuous	WBfatfreemass_female_custom	females		custom	260247	268262	260111	136		ENSG00000152270
MMACHC	pLoF	Waist circumference adjusted for body mass index (WCadjBMI)	Waist circumference adjusted for body mass index	Body size measures	5.68e-07	7.68e-06	0.00472786	0.00105678	5.56e-07	15	393484		0	SAIGE_0.44.5	FALSE	continuous	WCadjBMI_custom	both_sexes		custom	486184	499293	263785	222399		ENSG00000132763
UBR3	pLoF	Recent poor appetite or overeating	Question asked: "Over the last 2 weeks, how often have you been bothered by any of the following problems? [depressive symptoms] Poor appetite or overeating"	Depression	5.84e-07	6.84e-05	0.0312208	0.0078408	2.12e-07	10	128130		0	SAIGE_0.44.5	FALSE	continuous	20511	both_sexes			153794	157125	86791	67003		ENSG00000144357	0.6347	5.24e-68	0.5868	8.26e-63
MC4R	pLoF	Whole body fat free mass female	Body composition estimation by impedance measurement. Fat free mass Total fat free mass in Kg, in 0.1Kg increments.	Impedance measures	5.9e-07	1.83e-07	0.0221565	0.00424828	0.000347295	18	210155		0.0572446	SAIGE_0.44.5	FALSE	continuous	WBfatfreemass_female_custom	females		custom	260247	268262	260111	136		ENSG00000166603
PDE3B	pLoF	Arm fat percentage (right)	Body composition estimation by impedance measurement. Right arm fat percentage Range 1-75% in 0.1% increments.	Impedance measures	5.93e-07	8.99e-07	0.00448773	0.000913521	3.39e-06	67	387894		0	SAIGE_0.44.5	FALSE	continuous	23119	both_sexes		irnt	479421	492294	260297	219124		ENSG00000152270	0.9174	0	0.9715	0
GIGYF1	pLoF	Diabetes diagnosed by doctor	ACE touchscreen question "Has a doctor ever told you that you have diabetes?" If the participant activated the Help button they were shown the message: If you are unsure if you have been told you had diabetes, select Do not know and you will be asked about this by an interviewer later during this visit.	Medical conditions	6.05e-07	5.28e-07	0.0633256	0.0126255	0.000325806	85	18980	374778	0.0651772	SAIGE_0.44.5	FALSE	categorical	2443	both_sexes			25517	26402	9999	15518		ENSG00000146830	0.5902	4.16e-94	0.5589	3.47e-75
FBN2	pLoF	Frequency of memory loss due to drinking alcohol in last year	Question asked: "How often during the last year have you been unable to remember what happened the night before because you had been drinking?" Question was asked when the sum of the answer to ~F20403~ plus the answer to ~F20416~ was 3 or above. Participants responding "prefer not to answer" to one of these trigger questions were scored as 1 for that question.	Alcohol use	6.07e-07	0.0375272	0.00872969	0.00419701	1.26e-07	19	70805		0	SAIGE_0.44.5	FALSE	continuous	20408	both_sexes			83357	85092	38431	44926		ENSG00000138829
UBR2	pLoF	Body mass index (BMI)	Body composition estimation by impedance measurement. Body Mass Index. Increments of 0.1 .	Impedance measures	6.16e-07	1.73e-07	0.016743	0.00320371	0.00927485	72	387970		0	SAIGE_0.44.5	FALSE	continuous	23104	both_sexes		irnt	479525	492399	260349	219176		ENSG00000024048	1	0	0.8581	0
MC4R	pLoF	Weight female	Weight was measured by a variety of means during the initial Assessment Centre visit. This field amalgamates these values into a single item.	Body size measures	6.21e-07	1.91e-07	0.0222325	0.00426864	0.000215352	18	213032		0.0456359	SAIGE_0.44.5	FALSE	continuous	weight_female_custom	females		custom	263850	272022	263711	139		ENSG00000166603
UBR2	pLoF	Body fat percentage	Body composition estimation by impedance measurement. Body fat percentage Body fat percentage. Range 1% - 75% in 0.1% increments.	Impedance measures	6.25e-07	1.76e-07	0.0127132	0.00243406	0.00997278	72	387753		0	SAIGE_0.44.5	FALSE	continuous	body_fat_percent_custom	both_sexes		custom	479234	492096	260334	218900		ENSG00000024048
UBR2	pLoF	Body fat percentage	Body composition estimation by impedance measurement. Body fat percentage Body fat percentage. Range 1% - 75% in 0.1% increments.	Impedance measures	6.41e-07	1.81e-07	0.0127002	0.00243381	0.0100333	72	387753		0	SAIGE_0.44.5	FALSE	continuous	23099	both_sexes		irnt	479259	492127	260349	218910		ENSG00000024048	0.8581	0
DIDO1	pLoF	Appendicular fat free mass index female	Appendicular fat free mass index is constructed by summing left and right arm fat free mass and left and right leg fat free mass and dividing by height squared.	Impedance measures	6.42e-07	1.32e-07	0.0556722	0.0105517	0.00148832	11	210019		0.0470755	SAIGE_0.44.5	FALSE	continuous	appendicularFFMI_female_custom	females		custom	260064	268071	259928	136		ENSG00000101191
HERC1	pLoF	Glucose	Measured by hexokinase analysis on a Beckman Coulter AU5800	Blood biochemistry	6.52e-07	1.74e-07	-0.0155997	0.00298568	0.0498934	107	344692		0	SAIGE_0.44.5	FALSE	continuous	30740	both_sexes		irnt	425625	429590	228982	196643		ENSG00000103657
ANKRD12	pLoF	Corneal_resistance_factor_right_custom		Custom phenotype	6.66e-07	0.762908	-0.00371052	0.0123002	1.49e-07	37	83332		0.0423474	SAIGE_0.44.5	FALSE	continuous	Corneal_resistance_factor_right_custom	both_sexes		custom	108433	112260	58404	50029		ENSG00000101745
PLIN1	pLoF	Waist circumference adjusted for body mass index (WCadjBMI) male	Waist circumference adjusted for body mass index	Body size measures	6.76e-07	2.72e-07	-0.0110897	0.00215663	0.000165354	30	180557		0.0384976	SAIGE_0.44.5	FALSE	continuous	WCadjBMI_male_custom	males		custom	222488	227433	228	222260		ENSG00000166819
UBR2	pLoF	Waist circumference	Waist circumference	Body size measures	7.09e-07	1.91e-07	0.0147213	0.00282681	0.0154458	73	394166		0	SAIGE_0.44.5	FALSE	continuous	48	both_sexes		irnt	487214	500376	264224	222990		ENSG00000024048	0.9023	0	0.8825	0
MYCBP2	pLoF	Waist-to-hip ratio adjusted for body mass index (WHRadjBMI)	Waist circumference divided by hip circumference adjusted for body mass index	Body size measures	7.12e-07	2.01e-07	0.0129043	0.00248218	0.0608646	75	393454		0	SAIGE_0.44.5	FALSE	continuous	WHRadjBMI_custom	both_sexes		custom	486148	499256	263770	222378		ENSG00000005810
STAB1	pLoF	Appendicular fat free mass index adjusted for body mass index (AFFMIadjBMI) female	Appendicular fat free mass index is constructed by summing left and right arm fat free mass and left and right leg fat free mass and dividing by height squared.	Impedance measures	7.39e-07	1.66e-05	0.00546161	0.00126844	4.03e-06	179	210019		0.0518383	SAIGE_0.44.5	FALSE	continuous	AFFMIadjBMI_female_custom	females		custom	260064	268071	259928	136		ENSG00000010327
PCSK1	pLoF	Waist circumference	Waist circumference	Body size measures	7.42e-07	1.88e-07	0.01677	0.00321823	0.00212853	37	394166		0	SAIGE_0.44.5	FALSE	continuous	48	both_sexes		irnt	487214	500376	264224	222990		ENSG00000175426	0.9023	0	0.8825	0
UBR2	pLoF	Whole body fat mass	Body composition estimation by impedance measurement. Fat mass Total fat mass in Kg, in 0.1Kg increments.	Impedance measures	7.42e-07	2e-07	0.0162435	0.00312417	0.0141087	72	387351		0	SAIGE_0.44.5	FALSE	continuous	23100	both_sexes		irnt	478722	491561	260274	218448		ENSG00000024048	0.8973	0	0.9473	0
PCSK1	pLoF	Waist circumference	Waist circumference	Body size measures	7.82e-07	1.93e-07	0.0167505	0.00321735	0.00191087	37	394166		0	SAIGE_0.44.5	FALSE	continuous	waist_circ_custom	both_sexes		custom	487189	500344	264209	222980		ENSG00000175426
DIDO1	pLoF	Weight adjusted for height female	Weight adjusted for height in females	Body size measures	8.1e-07	1.72e-07	0.0549011	0.0105031	0.00236421	11	212969		0.0393817	SAIGE_0.44.5	FALSE	continuous	weightadjheight_female_custom	females		custom	263756	271924	263617	139		ENSG00000101191
DIDO1	pLoF	Hip circumference	Hip circumference	Body size measures	8.35e-07	1.24e-07	0.0376343	0.00711784	0.0039172	22	394124		0	SAIGE_0.44.5	FALSE	continuous	49	both_sexes		irnt	487159	500317	264208	222951		ENSG00000101191	0.8454	0	0.8093	0
BLTP1/KIAA1109	pLoF	Leg fat percentage (right)	Body composition estimation by impedance measurement. Right leg fat percentages Range 1-75% in 0.1% increments.	Impedance measures	8.37e-07	4.93e-07	0.0050507	0.00100432	0.000774187	265	387945		0	SAIGE_0.44.5	FALSE	continuous	23111	both_sexes		irnt	479495	492368	260330	219165		ENSG00000138688	0.8805	0	0.9595	0
ATP13A1	pLoF	Platelet count	Result of "Platelet Count" assay, performed on blood sample, obtained from UK Biobank assessment centre visit. Platelet count is the number of thrombocytes derived from the platelet histogram.	Blood count	8.4e-07	2.35e-07	-0.0163929	0.00317122	0.000235403	44	383466		0	SAIGE_0.44.5	FALSE	continuous	30080	both_sexes		irnt	473359	478197	256119	217240		ENSG00000105726	0.02174	0.185	0.05121	0.001082
UBR2	pLoF	Waist circumference	Waist circumference	Body size measures	8.46e-07	2.27e-07	0.01458	0.00281705	0.0160777	73	394166		0	SAIGE_0.44.5	FALSE	continuous	waist_circ_custom	both_sexes		custom	487189	500344	264209	222980		ENSG00000024048
HERC1	pLoF	Standing height	Standing height was measured using a Seca 202 device	Body size measures	8.5e-07	2.32e-07	0.00964067	0.00186408	0.0846285	124	393982		0	SAIGE_0.44.5	FALSE	continuous	50	both_sexes		irnt	486842	499997	264153	222689		ENSG00000103657	-0.1662	2.39e-23	-0.05691	0.0003403
RIF1	pLoF	Trunk fat percentage	Body composition estimation by impedance measurement. Trunk fat percentages Range 1-75% in 0.1% increments.	Impedance measures	8.69e-07	1.85e-07	0.0197976	0.00379683	0.0153565	62	387739		0	SAIGE_0.44.5	FALSE	continuous	23127	both_sexes		irnt	479236	492105	260200	219036		ENSG00000080345	0.8045	0	0.989	0
GIGYF1	pLoF	Apolipoprotein A	Measured by immunoturbidimetric analysis on a Beckman Coulter AU5800	Blood biochemistry	8.87e-07	1.27e-06	-0.0145008	0.00299364	0.000136306	80	343018		0	SAIGE_0.44.5	FALSE	continuous	30630	both_sexes		irnt	423583	427532	227111	196472		ENSG00000146830
ANKRD12	pLoF	Depressive_symptoms_custom		Custom phenotype	8.93e-07	2.41e-07	0.0131889	0.00255372	0.00258461	119	372325		0	SAIGE_0.44.5	FALSE	continuous	Depressive_symptoms_custom	both_sexes		custom	456784	469536	246676	210108		ENSG00000101745
ZNF512B	pLoF	Date E66 first reported (obesity)	Date of the first occurrence of any code mapped to 3-character ICD10 E66. The code corresponds to "obesity". Note that events which were apparently before birth were omitted when constructing this data field.	Endocrine, nutritional and metabolic diseases	9.54e-07	6.41e-07	0.0952153	0.0191253	7.15e-05	22	26713	368128	0.0287891	SAIGE_0.44.5	FALSE	icd_first_occurrence	130792	both_sexes			32902	33912	17963	14939		ENSG00000196700
DIDO1	pLoF	Hip circumference	Hip circumference	Body size measures	9.79e-07	1.81e-07	0.0376013	0.00720558	0.00386765	22	394124		0	SAIGE_0.44.5	FALSE	continuous	hip_circ_custom	both_sexes		custom	487134	500285	264193	222941		ENSG00000101191
PLIN4	pLoF	Creatinine	Measured by enzymatic analysis on a Beckman Coulter AU5800	Blood biochemistry	1.05e-06	1.21e-06	0.00249935	0.000514903	2.29e-06	95	376624		0	SAIGE_0.44.5	FALSE	continuous	30700	both_sexes		irnt	465112	469383	252094	213018		ENSG00000167676
DIDO1	pLoF	Arm fat percentage (left)	Body composition estimation by impedance measurement. Left arm fat percentage Range 1-75% in 0.1% increments.	Impedance measures	1.09e-06	2.22e-07	0.0285071	0.00550319	0.00167681	22	387830		0	SAIGE_0.44.5	FALSE	continuous	23123	both_sexes		irnt	479354	492225	260257	219097		ENSG00000101191	0.9199	0	0.972	0
FXYD5	pLoF	Whole body fat free mass	Body composition estimation by impedance measurement. Fat free mass Total fat free mass in Kg, in 0.1Kg increments.	Impedance measures	1.1e-06	0.728985	0.00136497	0.00393957	4.88e-07	9	387945		0	SAIGE_0.44.5	FALSE	continuous	WBfatfreemass_custom	both_sexes		custom	479461	492328	260336	219125		ENSG00000089327
GPR151	pLoF	Weight female	Weight was measured by a variety of means during the initial Assessment Centre visit. This field amalgamates these values into a single item.	Body size measures	1.11e-06	2.65e-06	-0.00354032	0.000753845	1.51e-06	31	213032		0.0456359	SAIGE_0.44.5	FALSE	continuous	weight_female_custom	females		custom	263850	272022	263711	139		ENSG00000173250
DIDO1	pLoF	Weight adjusted for height	Weight adjusted for height	Body size measures	1.12e-06	1.93e-07	0.0374137	0.00718728	0.00392147	22	393562		0	SAIGE_0.44.5	FALSE	continuous	weightadjheight_custom	both_sexes		custom	486282	499399	263845	222437		ENSG00000101191
BLTP1/KIAA1109	pLoF	Leg fat percentage (left)	Body composition estimation by impedance measurement. Left leg fat percentage Range 1-75% in 0.1% increments.	Impedance measures	1.14e-06	4.44e-07	0.00500071	0.000990451	0.00200333	265	387925		0	SAIGE_0.44.5	FALSE	continuous	23115	both_sexes		irnt	479463	492336	260316	219147		ENSG00000138688	0.8923	0	0.9591	0
RIF1	pLoF	Forced vital capacity (FVC), Best measure	Highest measure from the array of values for Forced Vital Capacity (FVC) (~F3062~), which was "acceptable" according to corresponding acceptability field (~F3061~). A blow was deemed acceptable if recorded as 0 (no problems) or 32 (0x20 - "USER_ACCEPTED"). This derived data field has come from Professor Martin Tobin at the University of Leicester.	Spirometry	1.16e-06	5.18e-07	-0.0169414	0.00337501	0.000662298	51	297213		0	SAIGE_0.44.5	FALSE	continuous	20151	both_sexes		irnt	346937	353330	185960	160977		ENSG00000080345	-0.2836	1.19e-69	-0.2803	2.92e-60
GPR151	pLoF	Weight adjusted for height female	Weight adjusted for height in females	Body size measures	1.17e-06	2.95e-06	-0.0035682	0.000763364	3.54e-06	31	212969		0.0393817	SAIGE_0.44.5	FALSE	continuous	weightadjheight_female_custom	females		custom	263756	271924	263617	139		ENSG00000173250
MC4R	pLoF	Leg fat percentage (right)	Body composition estimation by impedance measurement. Right leg fat percentages Range 1-75% in 0.1% increments.	Impedance measures	1.19e-06	5.69e-07	0.00921743	0.00184297	0.00346921	21	387945		0	SAIGE_0.44.5	FALSE	continuous	23111	both_sexes		irnt	479495	492368	260330	219165		ENSG00000166603	0.8805	0	0.9595	0
MC4R	pLoF	Body fat percentage	Body composition estimation by impedance measurement. Body fat percentage Body fat percentage. Range 1% - 75% in 0.1% increments.	Impedance measures	1.23e-06	6.38e-07	0.0111523	0.00223977	0.00483024	21	387753		0	SAIGE_0.44.5	FALSE	continuous	body_fat_percent_custom	both_sexes		custom	479234	492096	260334	218900		ENSG00000166603
BLTP1/KIAA1109	pLoF	Fat free mass index female	Fat free mass index is constructed by summing left and right arm fat free mass, left and right leg fat free mass and trunk fat free mass and dividing by height squared.	Impedance measures	1.25e-06	2.01e-06	0.0104785	0.00220498	0.000220193	181	209946		0.0501274	SAIGE_0.44.5	FALSE	continuous	fat_free_mass_index_female_custom	females		custom	259980	267984	259844	136		ENSG00000138688
FXYD5	pLoF	Whole body fat-free mass	Body composition estimation by impedance measurement. Fat free mass Fat free mass in Kg. Increment in 0.1 Kg	Impedance measures	1.26e-06	0.707408	0.00148769	0.00396358	5.93e-07	9	387945		0	SAIGE_0.44.5	FALSE	continuous	23101	both_sexes		irnt	479486	492359	260351	219135		ENSG00000089327	0.5423	2.91e-196	0.3486	2.1e-68
MC4R	pLoF	Body fat percentage	Body composition estimation by impedance measurement. Body fat percentage Body fat percentage. Range 1% - 75% in 0.1% increments.	Impedance measures	1.3e-06	6.68e-07	0.0111348	0.00224014	0.00488215	21	387753		0	SAIGE_0.44.5	FALSE	continuous	23099	both_sexes		irnt	479259	492127	260349	218910		ENSG00000166603	0.8581	0
ANKRD12	pLoF	Hand grip strength	Hand grip strength is constructed by using the hand grip strength from the dominant hand.	Custom phenotype	1.31e-06	4.63e-07	-0.00798542	0.00158409	0.00116049	123	393068		0	SAIGE_0.44.5	FALSE	continuous	hand_grip_strength_custom	both_sexes		custom	485452	498520	263186	222266		ENSG00000101745
GIGYF1	pLoF	Operative procedures - main OPCS4	This field is a summary of the main operation and procedure codes a participant has had recorded across all their hospital inpatient records. Operative procedures are coded according to the Office of Population Censuses and Surveys Classification of Interventions and Procedures, version 4 (OPCS-4). The corresponding date when each main procedure was first recorded in the inpatient data can be fou…	Summary Operations	1.31e-06	5.64e-07	0.254254	0.0508193	1.35e-05	85	206	394635	0	SAIGE_0.44.5	FALSE	categorical	41200	both_sexes	U301		257	265	165	92	U30.1 Tilt table testing	ENSG00000146830
UBR2	pLoF	Arm fat percentage (right)	Body composition estimation by impedance measurement. Right arm fat percentage Range 1-75% in 0.1% increments.	Impedance measures	1.33e-06	5.23e-07	0.0122456	0.00244043	0.00198555	72	387894		0	SAIGE_0.44.5	FALSE	continuous	23119	both_sexes		irnt	479421	492294	260297	219124		ENSG00000024048	0.9174	0	0.9715	0
DIDO1	pLoF	Leg fat percentage (left)	Body composition estimation by impedance measurement. Left leg fat percentage Range 1-75% in 0.1% increments.	Impedance measures	1.42e-06	3.03e-07	0.0229643	0.00448394	0.00134227	22	387925		0	SAIGE_0.44.5	FALSE	continuous	23115	both_sexes		irnt	479463	492336	260316	219147		ENSG00000101191	0.8923	0	0.9591	0
DIDO1	pLoF	Hip circumference female	Hip circumference	Body size measures	1.46e-06	3.46e-07	0.0533592	0.0104697	0.00275833	11	213227		0.0394666	SAIGE_0.44.5	FALSE	continuous	hip_circ_female_custom	females		custom	264102	272280	263962	140		ENSG00000101191
BLTP1/KIAA1109	pLoF	Body mass index (BMI) female	BMI value here is constructed from height and weight measured during the initial Assessment Centre visit. Value is not present if either of these readings were omitted.	Body size measures	1.48e-06	1.05e-06	0.0107203	0.00219617	0.000616864	182	212969		0.0404893	SAIGE_0.44.5	FALSE	continuous	BMI_female_custom	females		custom	263756	271924	263617	139		ENSG00000138688
INHBE	pLoF	Waist-to-hip ratio adjusted for body mass index (WHRadjBMI) female	Waist circumference divided by hip circumference adjusted for body mass index	Body size measures	1.51e-06	1.39e-06	-0.00919356	0.00190501	6.22e-06	19	212912		0.0400681	SAIGE_0.44.5	FALSE	continuous	WHRadjBMI_female_custom	females		custom	263681	271844	263542	139		ENSG00000139269
HERC1	pLoF	Operative procedures - secondary OPCS4	This field is a summary of the secondary operation and procedure codes a participant has had recorded in their hospital inpatient records. Operative procedures are coded according to the Office of Population Censuses and Surveys Classification of Interventions and Procedures, version 4 (OPCS-4). This field has no corresponding date field. If you are interested in operation and procedure codes (OP…	Summary Operations	1.52e-06	2.12e-05	0.157418	0.0370196	3.03e-06	125	774	394067	0.0740309	SAIGE_0.44.5	FALSE	categorical	41210	both_sexes	E042		947	968	404	543	E04.2 Excision of turbinate of nose NEC	ENSG00000103657
RIF1	pLoF	Weight	Weight of person taken during impedance measurement. 0.1 increments. Range 0 - 200Kg.	Impedance measures	1.53e-06	5.13e-07	0.0183657	0.00365762	0.00128317	62	387978		0	SAIGE_0.44.5	FALSE	continuous	23098	both_sexes		irnt	479533	492407	260352	219181		ENSG00000080345	0.8184	0	0.7542	0
UBR2	pLoF	Weight adjusted for height	Weight adjusted for height	Body size measures	1.56e-06	4.72e-07	0.0161224	0.00320061	0.00980172	72	393562		0	SAIGE_0.44.5	FALSE	continuous	weightadjheight_custom	both_sexes		custom	486282	499399	263845	222437		ENSG00000024048
RIF1	pLoF	Weight	Weight was measured by a variety of means during the initial Assessment Centre visit. This field amalgamates these values into a single item.	Body size measures	1.59e-06	5.21e-07	0.0182572	0.00363807	0.00144482	63	393709		0	SAIGE_0.44.5	FALSE	continuous	21002	both_sexes		irnt	486628	499762	263954	222674		ENSG00000080345	0.8188	0	0.7541	0
RIF1	pLoF	Weight	Weight was measured by a variety of means during the initial Assessment Centre visit. This field amalgamates these values into a single item.	Body size measures	1.6e-06	5.34e-07	0.0182412	0.00363823	0.00145164	63	393709		0	SAIGE_0.44.5	FALSE	continuous	weight_custom	both_sexes		custom	486603	499730	263939	222664		ENSG00000080345
STAB1	pLoF	Body fat percentage adjusted for body mass index (BFPadjBMI)	Body composition estimation by impedance measurement. Body fat percentage Body fat percentage. Range 1% - 75% in 0.1% increments.	Impedance measures	1.6e-06	1.5e-06	-0.00269409	0.00055999	9.06e-05	227	387669		0	SAIGE_0.44.5	FALSE	continuous	BFPadjBMI_custom	both_sexes		custom	478991	491844	260272	218719		ENSG00000010327
DIDO1	pLoF	Fat free mass index female	Fat free mass index is constructed by summing left and right arm fat free mass, left and right leg fat free mass and trunk fat free mass and dividing by height squared.	Impedance measures	1.61e-06	3.87e-07	0.0532019	0.0104827	0.00246763	11	209946		0.0501274	SAIGE_0.44.5	FALSE	continuous	fat_free_mass_index_female_custom	females		custom	259980	267984	259844	136		ENSG00000101191
MYCBP2	pLoF	Waist circumference adjusted for body mass index (WCadjBMI)	Waist circumference adjusted for body mass index	Body size measures	1.62e-06	5.19e-07	0.0127229	0.00253481	0.108864	75	393484		0	SAIGE_0.44.5	FALSE	continuous	WCadjBMI_custom	both_sexes		custom	486184	499293	263785	222399		ENSG00000005810
ZNF512B	pLoF	Leg fat mass (left)	Body composition estimation by impedance measurement. Left leg fat mass Left leg free mass in Kg, 0.1 increments.	Impedance measures	1.64e-06	9.59e-07	0.0239584	0.00488961	0.00135428	21	387922		0	SAIGE_0.44.5	FALSE	continuous	23116	both_sexes		irnt	479458	492331	260314	219144		ENSG00000196700	0.9407	0	0.9356	0
UBR2	pLoF	Arm fat mass (right)	Body composition estimation by impedance measurement. Right arm fat mass. Right arm fat mass in Kg, 0.1 increments.	Impedance measures	1.65e-06	5.23e-07	0.0158702	0.00316287	0.0107345	72	387864		0	SAIGE_0.44.5	FALSE	continuous	23120	both_sexes		irnt	479389	492260	260268	219121		ENSG00000024048	0.9483	0	0.9229	0
SLTM	pLoF	Fat free mass index male	Fat free mass index is constructed by summing left and right arm fat free mass, left and right leg fat free mass and trunk fat free mass and dividing by height squared.	Impedance measures	1.68e-06	4.35e-07	0.0333132	0.00659305	0.00420256	26	177621		0.047489	SAIGE_0.44.5	FALSE	continuous	fat_free_mass_index_male_custom	males		custom	218878	223726	225	218653		ENSG00000137776
ZNF512B	pLoF	Weight	Weight was measured by a variety of means during the initial Assessment Centre visit. This field amalgamates these values into a single item.	Body size measures	1.7e-06	1e-06	0.026262	0.00536889	0.00226918	22	393709		0	SAIGE_0.44.5	FALSE	continuous	weight_custom	both_sexes		custom	486603	499730	263939	222664		ENSG00000196700
ZNF512B	pLoF	Weight	Weight was measured by a variety of means during the initial Assessment Centre visit. This field amalgamates these values into a single item.	Body size measures	1.7e-06	1e-06	0.0262576	0.0053686	0.00228937	22	393709		0	SAIGE_0.44.5	FALSE	continuous	21002	both_sexes		irnt	486628	499762	263954	222674		ENSG00000196700	0.8188	0	0.7541	0
HOXC9	pLoF	Sitting height	Distance from rump to crown when sitting, calculated as the difference between ~F51~ and ~F3077~.	Body size measures	1.71e-06	1.34e-06	-0.0115245	0.00238416	0.000104642	19	393937		0	SAIGE_0.44.5	FALSE	continuous	sitting_height_custom	both_sexes		custom	486371	496212	263893	222478		ENSG00000180806
ADAMTS3	pLoF	Appendicular fat free mass index adjusted for body mass index (AFFMIadjBMI) male	Appendicular fat free mass index is constructed by summing left and right arm fat free mass and left and right leg fat free mass and dividing by height squared.	Impedance measures	1.71e-06	4e-07	0.0241374	0.00476178	0.00661716	30	177683		0	SAIGE_0.44.5	FALSE	continuous	AFFMIadjBMI_male_custom	males		custom	218964	223812	225	218739		ENSG00000156140
UBR2	pLoF	Body mass index (BMI)	BMI value here is constructed from height and weight measured during the initial Assessment Centre visit. Value is not present if either of these readings were omitted.	Body size measures	1.73e-06	5.14e-07	0.0159368	0.00317413	0.0118029	72	393562		0	SAIGE_0.44.5	FALSE	continuous	BMI_custom	both_sexes		custom	486282	499399	263845	222437		ENSG00000024048
UBR2	pLoF	Body mass index (BMI)	BMI value here is constructed from height and weight measured during the initial Assessment Centre visit. Value is not present if either of these readings were omitted.	Body size measures	1.73e-06	5.15e-07	0.0159364	0.0031741	0.0118072	72	393562		0	SAIGE_0.44.5	FALSE	continuous	21001	both_sexes		irnt	486307	499431	263860	222447		ENSG00000024048			0.8581	0
PLIN4	pLoF	Heel bone mineral density adjusted for height and weight (BMDadjHtWt)	Bone mineral density is constructed using method in Kemp et al Nat Genet 2017 49,1468-1475.	Bone-densitometry of heel	1.77e-06	1.17e-06	0.00302586	0.000622573	5.96e-06	98	382170		0	SAIGE_0.44.5	FALSE	continuous	BMDadjHtWt_custom	both_sexes		custom	469872	479154	257420	212452		ENSG00000167676
PLIN1	pLoF	Mean platelet (thrombocyte) volume	Result of "Mean Platelet Volume" assay, performed on blood sample, obtained from UK Biobank assessment centre visit. Mean Platelet Volume is the average volume of individual platelets derived from the platelet histogram.	Blood count	1.78e-06	7.25e-06	0.00690313	0.00153875	5.29e-06	42	383461		0.0978906	SAIGE_0.44.5	FALSE	continuous	30100	both_sexes		irnt	473354	478192	256116	217238		ENSG00000166819	0.04768	0.0005156	0.04982	0.0005469
ANKRD12	pLoF	Waist circumference	Waist circumference	Body size measures	1.79e-06	5.85e-07	0.00997694	0.00199691	0.00140234	124	394166		0	SAIGE_0.44.5	FALSE	continuous	waist_circ_custom	both_sexes		custom	487189	500344	264209	222980		ENSG00000101745
PLIN4	pLoF	Heel bone mineral density adjusted for body mass index (BMDadjBMI)	Bone mineral density is constructed using method in Kemp et al Nat Genet 2017 49,1468-1475.	Bone-densitometry of heel	1.85e-06	1.13e-06	0.00297453	0.00061116	7.77e-06	98	382170		0	SAIGE_0.44.5	FALSE	continuous	BMDadjBMI_custom	both_sexes		custom	469872	479154	257420	212452		ENSG00000167676
CTXN2	pLoF	Arm fat percentage (right)	Body composition estimation by impedance measurement. Right arm fat percentage Range 1-75% in 0.1% increments.	Impedance measures	1.91e-06	1.47e-06	-0.0342179	0.00710515	0.000557462	4	387894		0	SAIGE_0.44.5	FALSE	continuous	23119	both_sexes		irnt	479421	492294	260297	219124		ENSG00000233932	0.9174	0	0.9715	0
MMACHC	pLoF	Standing height	Standing height was measured using a Seca 202 device	Body size measures	1.92e-06	1.52e-05	0.00413792	0.000956607	1.81e-06	15	393982		0	SAIGE_0.44.5	FALSE	continuous	height_custom	both_sexes		custom	486817	499965	264138	222679		ENSG00000132763
GPATCH2	pLoF	Waist-to-hip ratio adjusted for body mass index (WHRadjBMI)	Waist circumference divided by hip circumference adjusted for body mass index	Body size measures	1.93e-06	7.31e-06	-0.00818727	0.00182564	5.47e-06	29	393454		0	SAIGE_0.44.5	FALSE	continuous	WHRadjBMI_custom	both_sexes		custom	486148	499256	263770	222378		ENSG00000092978
SLC12A5	pLoF	Recent changes in speed/amount of moving or speaking	Question asked: "Over the last 2 weeks, how often have you been bothered by any of the following problems? [depressive symptoms] Moving or speaking so slowly that other people could have noticed? Or the opposite - being so fidgety or restless that you have been moving around a lot more than usual"	Depression	1.93e-06	4.39e-05	0.0191312	0.0046825	1.64e-06	3	128078		0	SAIGE_0.44.5	FALSE	continuous	20518	both_sexes			153741	157076	86779	66962		ENSG00000124140	0.3668	5.18e-13	0.3684	6.21e-12
MMACHC	pLoF	Standing height female	Standing height was measured using a Seca 202 device	Body size measures	1.93e-06	4.5e-06	0.0101016	0.00220239	2.03e-06	10	213192		0.104919	SAIGE_0.44.5	FALSE	continuous	height_female_custom	females		custom	264048	272230	263908	140		ENSG00000132763
PDE3B	pLoF	Mean corpuscular volume	Result of "Mean Corpuscular Volume" assay, performed on blood sample, obtained from UK Biobank assessment centre visit. Mean Corpuscular Haemoglobin Concentration (pg) is the weight of hemoglobin in the average erythrocyte, computed by the formula: MCH = (hemoglobin/red blood cells) x 10.	Blood count	1.95e-06	1.96e-05	0.00495848	0.00116144	1.71e-06	70	383467		0	SAIGE_0.44.5	FALSE	continuous	30040	both_sexes		irnt	473360	478198	256120	217240		ENSG00000152270	-0.09592	1.44e-08	-0.09241	2.34e-08
ANKRD12	pLoF	Waist circumference adjusted for body mass index (WCadjBMI) female	Waist circumference adjusted for body mass index	Body size measures	1.96e-06	5.36e-07	0.0161089	0.00321349	0.141955	71	212925		0.0408239	SAIGE_0.44.5	FALSE	continuous	WCadjBMI_female_custom	females		custom	263696	271860	263557	139		ENSG00000101745
GPR151	pLoF	Body mass index (BMI) female	BMI value here is constructed from height and weight measured during the initial Assessment Centre visit. Value is not present if either of these readings were omitted.	Body size measures	1.98e-06	2.38e-06	-0.00359463	0.000761871	4.82e-06	31	212969		0.0404893	SAIGE_0.44.5	FALSE	continuous	BMI_female_custom	females		custom	263756	271924	263617	139		ENSG00000173250
PDE3B	pLoF	Fat free mass index adjusted for body mass index (FFMIadjBMI)	Fat free mass index is constructed by summing left and right arm fat free mass, left and right leg fat free mass and trunk fat free mass and dividing by height squared.	Impedance measures	2.04e-06	3.17e-06	-0.00338098	0.000725605	7.71e-06	67	387569		0	SAIGE_0.44.5	FALSE	continuous	FFMIadjBMI_custom	both_sexes		custom	478858	491710	260069	218789		ENSG00000152270
FXYD5	pLoF	Whole body water mass	Body composition estimation by impedance measurement. Body water mass Units in Kg. Increments in 0.1 Kg.	Impedance measures	2.04e-06	0.67464	0.00167927	0.00400029	8.01e-07	9	387974		0	SAIGE_0.44.5	FALSE	continuous	23102	both_sexes		irnt	479528	492402	260350	219178		ENSG00000089327	0.5461	1.74e-200	0.3491	3.23e-68
GPR151	pLoF	Arm predicted mass (left)	Body composition estimation by impedance measurement. Left arm predicted mass. in Kg, 0.1 increments.	Impedance measures	2.05e-06	2.21e-06	-0.00148677	0.000314113	1.91e-05	36	387773		0	SAIGE_0.44.5	FALSE	continuous	23126	both_sexes		irnt	479279	492148	260221	219058		ENSG00000173250	0.612	1.93e-290	0.4219	1.45e-107
GPR151	pLoF	Arm fat-free mass (left)	Body composition estimation by impedance measurement. Left arm fat free mass Left arm fat free mass in Kg, 0.1 increments.	Impedance measures	2.05e-06	1.98e-06	-0.00149966	0.000315382	1.7e-05	36	387788		0	SAIGE_0.44.5	FALSE	continuous	23125	both_sexes		irnt	479297	492167	260229	219068		ENSG00000173250	0.6115	4.78e-289	0.4206	9.73e-107
GPR151	pLoF	Waist-to-hip ratio (WHR) female	Waist circumference divided by hip circumference	Body size measures	2.06e-06	2.18e-06	-0.00318479	0.00067251	0.000173381	31	213209		0	SAIGE_0.44.5	FALSE	continuous	WHR_female_custom	females		custom	264079	272256	263939	140		ENSG00000173250
ANKRD12	pLoF	Waist circumference	Waist circumference	Body size measures	2.09e-06	6.71e-07	0.00992973	0.00199808	0.00154107	124	394166		0	SAIGE_0.44.5	FALSE	continuous	48	both_sexes		irnt	487214	500376	264224	222990		ENSG00000101745	0.9023	0	0.8825	0
GPR151	pLoF	Arm fat percentage (right)	Body composition estimation by impedance measurement. Right arm fat percentage Range 1-75% in 0.1% increments.	Impedance measures	2.1e-06	5.04e-06	-0.00173847	0.000380997	3.99e-06	36	387894		0	SAIGE_0.44.5	FALSE	continuous	23119	both_sexes		irnt	479421	492294	260297	219124		ENSG00000173250	0.9174	0	0.9715	0
PLIN1	pLoF	Operative procedures - secondary OPCS4	This field is a summary of the secondary operation and procedure codes a participant has had recorded in their hospital inpatient records. Operative procedures are coded according to the Office of Population Censuses and Surveys Classification of Interventions and Procedures, version 4 (OPCS-4). This field has no corresponding date field. If you are interested in operation and procedure codes (OP…	Summary Operations	2.22e-06	0.000389892	0.0825554	0.0232758	1.29e-06	44	889	393952	0	SAIGE_0.44.5	FALSE	categorical	41210	both_sexes	X298		1086	1148	554	532	X29.8 Other specified continuous Infusion of therapeutic substance	ENSG00000166819
DIDO1	pLoF	Arm fat mass (left)	Body composition estimation by impedance measurement. Left arm fat mass. Left arm fat mass in Kg, 0.1 increments.	Impedance measures	2.28e-06	4.5e-07	0.0362847	0.00719024	0.00446778	22	387798		0	SAIGE_0.44.5	FALSE	continuous	23124	both_sexes		irnt	479312	492183	260232	219080		ENSG00000101191	0.9481	0	0.9222	0
HOXC9	pLoF	Waist-to-hip ratio adjusted for body mass index (WHRadjBMI)	Waist circumference divided by hip circumference adjusted for body mass index	Body size measures	2.57e-06	1.96e-06	0.0105817	0.00222424	0.000379424	19	393454		0	SAIGE_0.44.5	FALSE	continuous	WHRadjBMI_custom	both_sexes		custom	486148	499256	263770	222378		ENSG00000180806
BLTP1/KIAA1109	pLoF	Non-cancer illness code, self-reported	Code for non-cancer illness. If the participant was uncertain of the type of illness they had had, then they described it to the interviewer (a trained nurse) who attempted to place it within the coding tree. If the illness could not be located in the coding tree then the interviewer entered a free-text description of it. These free-text descriptions were subsequently examined by a doctor and, wh…	Medical conditions	2.65e-06	0.000965254	0.04939	0.0149646	1.81e-06	266	3466	391317	0	SAIGE_0.44.5	FALSE	categorical	20002	both_sexes	1386		4168	4254	2905	1263	allergy or anaphylactic reaction to drug	ENSG00000138688
APBA1	pLoF	Body mass index (BMI)	BMI value here is constructed from height and weight measured during the initial Assessment Centre visit. Value is not present if either of these readings were omitted.	Body size measures	2.76e-06	7.84e-07	0.0153886	0.00311558	0.00324872	57	393562		0	SAIGE_0.44.5	FALSE	continuous	BMI_custom	both_sexes		custom	486282	499399	263845	222437		ENSG00000107282
APBA1	pLoF	Body mass index (BMI)	BMI value here is constructed from height and weight measured during the initial Assessment Centre visit. Value is not present if either of these readings were omitted.	Body size measures	2.76e-06	7.85e-07	0.0153877	0.00311555	0.0032485	57	393562		0	SAIGE_0.44.5	FALSE	continuous	21001	both_sexes		irnt	486307	499431	263860	222447		ENSG00000107282			0.8581	0
ANKRD12	pLoF	Waist-to-hip ratio (WHR) male	Waist circumference divided by hip circumference	Body size measures	2.8e-06	1.06e-06	0.0154352	0.0031624	0.00116234	73	180875		0	SAIGE_0.44.5	FALSE	continuous	WHR_male_custom	males		custom	223010	227983	231	222779		ENSG00000101745
GIGYF1	pLoF	Waist-to-hip ratio adjusted for body mass index (WHRadjBMI)	Waist circumference divided by hip circumference adjusted for body mass index	Body size measures	2.94e-06	2.17e-06	0.0111682	0.00235772	0.00111151	82	393454		0	SAIGE_0.44.5	FALSE	continuous	WHRadjBMI_custom	both_sexes		custom	486148	499256	263770	222378		ENSG00000146830
PKD1	pLoF	Haemoglobin concentration	Result of "Haemoglobin Concentration" assay, performed on blood sample, obtained from UK Biobank assessment centre visit. Analyser operating range was 0 to 99.9g/dL Typical reference range is 12.1 to 16.3g/dL	Blood count	2.99e-06	9.2e-07	-0.00770609	0.00157011	0.107128	88	383469		0	SAIGE_0.44.5	FALSE	continuous	30020	both_sexes		irnt	473362	478200	256122	217240		ENSG00000008710	0.07989	3.82e-05	0.08564	1.63e-05
FXYD5	pLoF	Basal metabolic rate	Body composition estimation by impedance measurement. Basal metabolic rate Return value in Kilo- Joules.	Impedance measures	3.07e-06	0.42328	0.0034143	0.00426391	1.35e-06	9	387962		0	SAIGE_0.44.5	FALSE	continuous	23105	both_sexes		irnt	479514	492388	260343	219171		ENSG00000089327	0.6274	0	0.4643	1.45e-142
BIN1	pLoF	Operative procedures - secondary OPCS4	This field is a summary of the secondary operation and procedure codes a participant has had recorded in their hospital inpatient records. Operative procedures are coded according to the Office of Population Censuses and Surveys Classification of Interventions and Procedures, version 4 (OPCS-4). This field has no corresponding date field. If you are interested in operation and procedure codes (OP…	Summary Operations	3.12e-06	0.000789993	0.108895	0.0324453	2.08e-06	38	3328	391513	0.0242153	SAIGE_0.44.5	FALSE	categorical	41210	both_sexes	H259		4116	4272	2097	2019	H25.9 Unspecified diagnostic endoscopic examination of lower bowel using fibreoptic sigmoidoscope	ENSG00000136717
MMACHC	pLoF	Standing height	Standing height was measured using a Seca 202 device	Body size measures	3.12e-06	1.83e-05	0.00409937	0.000956798	2.58e-06	15	393982		0	SAIGE_0.44.5	FALSE	continuous	50	both_sexes		irnt	486842	499997	264153	222689		ENSG00000132763	-0.1662	2.39e-23	-0.05691	0.0003403
PDE3B	pLoF	Isoleucine	Measured from NMR Nightingale data	NMR metabolomics	3.13e-06	2.55e-06	-0.0110864	0.00235665	0.00126334	30	94995		0	SAIGE_0.44.5	FALSE	continuous	isoleucine	both_sexes		custom	116978	117543	63426	53552		ENSG00000152270
DIDO1	pLoF	Waist circumference	Waist circumference	Body size measures	3.14e-06	7.99e-07	0.031599	0.00640233	0.000997268	22	394166		0	SAIGE_0.44.5	FALSE	continuous	48	both_sexes		irnt	487214	500376	264224	222990		ENSG00000101191	0.9023	0	0.8825	0
STAB1	pLoF	Fat free mass index adjusted for body mass index (FFMIadjBMI)	Fat free mass index is constructed by summing left and right arm fat free mass, left and right leg fat free mass and trunk fat free mass and dividing by height squared.	Impedance measures	3.15e-06	3.68e-06	0.00254552	0.000549952	0.000104859	226	387569		0	SAIGE_0.44.5	FALSE	continuous	FFMIadjBMI_custom	both_sexes		custom	478858	491710	260069	218789		ENSG00000010327
STAB1	pLoF	Immature reticulocyte fraction	Result of "Immature Reticulocytes Fraction" assay, performed on blood sample, obtained from UK Biobank assessment centre visit. Immature Reticulocytes Fraction (Percentage) is an indication of new reticulocyte synthesis and is calculated from the reticulocytes (Percentage) as the total number of reticulocyte events in the outermost light scattering region, corresponding to immature reticulocytes,…	Blood count	3.15e-06	9.8e-07	-0.0045449	0.000928379	0.0031325	222	377154		0	SAIGE_0.44.5	FALSE	continuous	30280	both_sexes		irnt	465363	469877	251703	213660		ENSG00000010327	0.4001	1.14e-63	0.4013	6.26e-56
GPATCH2	pLoF	Weighted-mean ISOVF in tract inferior fronto-occipital fasciculus (left)	Weighted-mean ISOVF (isotropic or free water volume fraction) in tract left inferior fronto-occipital fasciculus (from dMRI data)	dMRI weighted means	3.15e-06	1.67e-05	0.048878	0.0113538	4.05e-06	5	16495		0.0647459	SAIGE_0.44.5	FALSE	continuous	25716	both_sexes		irnt	18904	19392	9958	8946		ENSG00000092978
PDE3B	pLoF	Arm predicted mass (left)	Body composition estimation by impedance measurement. Left arm predicted mass. in Kg, 0.1 increments.	Impedance measures	3.18e-06	4.05e-06	0.00346981	0.000752869	6.69e-06	67	387773		0	SAIGE_0.44.5	FALSE	continuous	23126	both_sexes		irnt	479279	492148	260221	219058		ENSG00000152270	0.612	1.93e-290	0.4219	1.45e-107
GPATCH2	pLoF	Mean ISOVF in superior corona radiata on FA skeleton (left)	Mean ISOVF (isotropic or free water volume fraction) in superior corona radiata (left) on FA (fractional anisotropy) skeleton (from dMRI data)	dMRI skeleton	3.18e-06	2.91e-05	0.0460399	0.0110128	3.54e-06	5	16496		0.0426493	SAIGE_0.44.5	FALSE	continuous	25465	both_sexes		irnt	18905	19393	9958	8947		ENSG00000092978
GIGYF1	pLoF	Date J44 first reported (other chronic obstructive pulmonary disease)	Date of the first occurrence of any code mapped to 3-character ICD10 J44. The code corresponds to "other chronic obstructive pulmonary disease". Note that events which were apparently before birth were omitted when constructing this data field.	Respiratory system disorders	3.19e-06	1.57e-06	0.0731434	0.0152324	0.00223239	85	12850	381991	0.0376207	SAIGE_0.44.5	FALSE	icd_first_occurrence	131492	both_sexes			15412	15994	6980	8432		ENSG00000146830
GIGYF1	pLoF	IGF-1	Measured by CLIA analysis on a DiaSorin Ltd. LIASON XL	Blood biochemistry	3.2e-06	2.03e-06	-0.0145965	0.00307297	0.0183245	81	374755		0	SAIGE_0.44.5	FALSE	continuous	30770	both_sexes		irnt	462815	467066	250813	212002		ENSG00000146830
RIF1	pLoF	Waist circumference female	Waist circumference	Body size measures	3.24e-06	8.28e-07	0.028469	0.00577624	0.0102161	36	213243		0	SAIGE_0.44.5	FALSE	continuous	waist_circ_female_custom	females		custom	264118	272299	263978	140		ENSG00000080345
GIGYF1	pLoF	Total protein	Measured by biuret analysis on a Beckman Coulter AU5800	Blood biochemistry	3.24e-06	2.08e-06	-0.0154449	0.00325489	0.0183735	80	344688		0	SAIGE_0.44.5	FALSE	continuous	30860	both_sexes		irnt	425665	429627	229023	196642		ENSG00000146830
GPATCH2	pLoF	Mean ISOVF in superior corona radiata on FA skeleton (right)	Mean ISOVF (isotropic or free water volume fraction) in superior corona radiata (right) on FA (fractional anisotropy) skeleton (from dMRI data)	dMRI skeleton	3.26e-06	6.16e-06	0.0489946	0.0108379	1.37e-05	5	16496		0.0380034	SAIGE_0.44.5	FALSE	continuous	25464	both_sexes		irnt	18905	19393	9958	8947		ENSG00000092978
GPATCH2	pLoF	Weighted-mean ISOVF in tract superior thalamic radiation (left)	Weighted-mean ISOVF (isotropic or free water volume fraction) in tract left superior thalamic radiation (from dMRI data)	dMRI weighted means	3.29e-06	3.62e-06	0.0501606	0.0108287	5e-05	5	16495		0.0514269	SAIGE_0.44.5	FALSE	continuous	25727	both_sexes		irnt	18904	19392	9958	8946		ENSG00000092978
BLTP1/KIAA1109	pLoF	Treatment/medication code	Code for treatment Negative codes indicate free-text entry.	Medications	3.38e-06	0.00202753	0.0959005	0.0310743	2.49e-06	266	680	394103	0.0170566	SAIGE_0.44.5	FALSE	categorical	20003	both_sexes	1140866116		846	887	441	405	frusemide	ENSG00000138688
ANKRD12	pLoF	Date J44 first reported (other chronic obstructive pulmonary disease)	Date of the first occurrence of any code mapped to 3-character ICD10 J44. The code corresponds to "other chronic obstructive pulmonary disease". Note that events which were apparently before birth were omitted when constructing this data field.	Respiratory system disorders	3.4e-06	9.47e-06	0.052644	0.0118861	8.7e-05	124	12850	381991	0.0376207	SAIGE_0.44.5	FALSE	icd_first_occurrence	131492	both_sexes			15412	15994	6980	8432		ENSG00000101745
BLTP1/KIAA1109	pLoF	Date E06 first reported (thyroiditis)	Date of the first occurrence of any code mapped to 3-character ICD10 E06. The code corresponds to "thyroiditis". Note that events which were apparently before birth were omitted when constructing this data field.	Endocrine, nutritional and metabolic diseases	3.42e-06	0.00164461	0.0860318	0.0273301	2.84e-06	266	944	393897	0.128865	SAIGE_0.44.5	FALSE	icd_first_occurrence	130702	both_sexes			1178	1210	998	180		ENSG00000138688
INSR	pLoF	Waist-to-hip ratio (WHR)	Waist circumference divided by hip circumference	Body size measures	3.43e-06	2.39e-06	-0.0117329	0.002487	0.000296083	53	394086		0	SAIGE_0.44.5	FALSE	continuous	WHR_custom	both_sexes		custom	487089	500239	264170	222919		ENSG00000171105
GIGYF1	pLoF	Treatment/medication code	Code for treatment Negative codes indicate free-text entry.	Medications	3.46e-06	1.93e-06	0.0726774	0.0152678	0.00327091	85	16162	378621	0.073791	SAIGE_0.44.5	FALSE	categorical	20003	both_sexes	1141191044		19797	20344	16435	3362	levothyroxine sodium	ENSG00000146830
BLTP1/KIAA1109	pLoF	Date O24 first reported (diabetes mellitus in pregnancy)	Date of the first occurrence of any code mapped to 3-character ICD10 O24. The code corresponds to "diabetes mellitus in pregnancy". Note that events which were apparently before birth were omitted when constructing this data field.	Pregnancy, childbirth and the puerperium	3.47e-06	0.00246535	0.110947	0.0366457	1.62e-06	182	492	213121	0	SAIGE_0.44.5	FALSE	icd_first_occurrence	132202	both_sexes			756	781	700	56		ENSG00000138688
ZNF512B	pLoF	Weight	Weight of person taken during impedance measurement. 0.1 increments. Range 0 - 200Kg.	Impedance measures	3.47e-06	2.18e-06	0.0257248	0.00543208	0.0023222	21	387978		0	SAIGE_0.44.5	FALSE	continuous	23098	both_sexes		irnt	479533	492407	260352	219181		ENSG00000196700	0.8184	0	0.7542	0
UBR2	pLoF	Arm fat percentage (left)	Body composition estimation by impedance measurement. Left arm fat percentage Range 1-75% in 0.1% increments.	Impedance measures	3.48e-06	1.19e-06	0.0117566	0.0024208	0.00577792	72	387830		0	SAIGE_0.44.5	FALSE	continuous	23123	both_sexes		irnt	479354	492225	260257	219097		ENSG00000024048	0.9199	0	0.972	0
GIGYF1	pLoF	Maximum workload during fitness test	Maximum workload attained during the fitness test The Bike Test consists of three phases, a Pre-Test phase, where a resting ECG is recorded for some time. An Activity phase, where the participant cycles for a set period of time with increasing cycling workload, and finally a Recovery phase, where the participant has stopped pedalling and an ECG is recorded.	ECG during exercise	3.56e-06	0.00126486	-0.0173207	0.0053727	2.94e-06	24	59226		0	SAIGE_0.44.5	FALSE	continuous	6032	both_sexes		irnt	74973	77955	40601	34372		ENSG00000146830	-0.3571	1.04e-16	-0.3274	7.2e-14
BLTP1/KIAA1109	pLoF	Appendicular fat free mass index female	Appendicular fat free mass index is constructed by summing left and right arm fat free mass and left and right leg fat free mass and dividing by height squared.	Impedance measures	3.6e-06	4.41e-06	0.0101468	0.0022102	0.000642089	181	210019		0.0470755	SAIGE_0.44.5	FALSE	continuous	appendicularFFMI_female_custom	females		custom	260064	268071	259928	136		ENSG00000138688
DIDO1	pLoF	Waist circumference	Waist circumference	Body size measures	3.69e-06	9.45e-07	0.0313799	0.00640047	0.00099493	22	394166		0	SAIGE_0.44.5	FALSE	continuous	waist_circ_custom	both_sexes		custom	487189	500344	264209	222980		ENSG00000101191
BLTP1/KIAA1109	pLoF	Operation code	Code for operation. If the participant was uncertain of the type of operation they had undergone, then they described it to the interviewer (a trained nurse) who attempted to place it within the coding tree. If the operation could not be located in the coding tree then the interviewer entered a free-text description of it. These free-text descriptions were subsequently examined by a doctor and, w…	Operations	3.71e-06	0.0016889	0.085885	0.027351	3.1e-06	266	964	393819	0.0695685	SAIGE_0.44.5	FALSE	categorical	20004	both_sexes	1596		1104	1136	619	485	removal of rodent ulcer / basal cell carcinoma (bcc)	ENSG00000138688
RIF1	pLoF	Body fat percentage female	Body composition estimation by impedance measurement. Body fat percentage Body fat percentage. Range 1% - 75% in 0.1% increments.	Impedance measures	3.81e-06	1.03e-06	0.0282226	0.00577558	0.0250006	36	210152		0.0402371	SAIGE_0.44.5	FALSE	continuous	body_fat_percent_female_custom	females		custom	260245	268260	260109	136		ENSG00000080345
APBA1	pLoF	Body mass index (BMI)	Body composition estimation by impedance measurement. Body Mass Index. Increments of 0.1 .	Impedance measures	4.03e-06	1.21e-06	0.015188	0.00312906	0.00370703	57	387970		0	SAIGE_0.44.5	FALSE	continuous	23104	both_sexes		irnt	479525	492399	260349	219176		ENSG00000107282	1	0	0.8581	0
ADAMTS3	pLoF	Hand grip strength adjusted for height and weight (HGSadjHtWt)	Hand grip strength is constructed by using the hand grip strength from the dominant hand.	Custom phenotype	4.07e-06	1.01e-06	0.0178396	0.0036489	0.00962786	51	392236		0	SAIGE_0.44.5	FALSE	continuous	HGSadjHtWt_custom	both_sexes		custom	484264	497276	262661	221603		ENSG00000156140
DIDO1	pLoF	Leg fat percentage (right)	Body composition estimation by impedance measurement. Right leg fat percentages Range 1-75% in 0.1% increments.	Impedance measures	4.08e-06	8.89e-07	0.0223796	0.00455355	0.00243844	22	387945		0	SAIGE_0.44.5	FALSE	continuous	23111	both_sexes		irnt	479495	492368	260330	219165		ENSG00000101191	0.8805	0	0.9595	0
UBR2	pLoF	Arm fat mass (left)	Body composition estimation by impedance measurement. Left arm fat mass. Left arm fat mass in Kg, 0.1 increments.	Impedance measures	4.1e-06	1.39e-06	0.0151873	0.0031467	0.0134659	72	387798		0	SAIGE_0.44.5	FALSE	continuous	23124	both_sexes		irnt	479312	492183	260232	219080		ENSG00000024048	0.9481	0	0.9222	0
MC4R	pLoF	Waist circumference female	Waist circumference	Body size measures	4.18e-06	2.22e-06	0.0194297	0.00410612	0.00225722	18	213243		0	SAIGE_0.44.5	FALSE	continuous	waist_circ_female_custom	females		custom	264118	272299	263978	140		ENSG00000166603
UBR2	pLoF	Weight	Weight of person taken during impedance measurement. 0.1 increments. Range 0 - 200Kg.	Impedance measures	4.22e-06	1.43e-06	0.0135731	0.00281554	0.0307188	72	387978		0	SAIGE_0.44.5	FALSE	continuous	23098	both_sexes		irnt	479533	492407	260352	219181		ENSG00000024048	0.8184	0	0.7542	0
ANKRD12	pLoF	Date K59 first reported (other functional intestinal disorders)	Date of the first occurrence of any code mapped to 3-character ICD10 K59. The code corresponds to "other functional intestinal disorders". Note that events which were apparently before birth were omitted when constructing this data field.	Digestive system disorders	4.38e-06	2.86e-05	0.0433684	0.010365	3.81e-05	124	17857	376984	0	SAIGE_0.44.5	FALSE	icd_first_occurrence	131640	both_sexes			22296	23107	13537	8759		ENSG00000101745
STAB1	pLoF	Median T2star in pallidum (left)	Median T2star in left pallidum (from SWI data)	Susceptibility weighted brain MRI	4.47e-06	1.39e-06	0.0235132	0.00487178	0.0113898	39	16739		0.0742915	SAIGE_0.44.5	FALSE	continuous	25032	both_sexes		irnt	19176	19664	10091	9085		ENSG00000010327
GIGYF1	pLoF	Systolic blood pressure adjusted for body mass index (SBPadjBMI)	Blood pressure was constructed by taking the average of the two automatic systolic readings OR the average of the two manual systolic readings. Medication for blood pressure medication is used as a covariate.	Blood pressure	4.6e-06	2.59e-06	-0.0146559	0.00311756	0.0428973	79	388715		0	SAIGE_0.44.5	FALSE	continuous	systolic_blood_pressure_adjBMI_custom	both_sexes		custom	478942	488524	260176	218766		ENSG00000146830
ZNF512B	pLoF	Waist circumference	Waist circumference	Body size measures	4.61e-06	2.69e-06	0.0255654	0.00544773	0.00744647	22	394166		0	SAIGE_0.44.5	FALSE	continuous	48	both_sexes		irnt	487214	500376	264224	222990		ENSG00000196700	0.9023	0	0.8825	0
PPARG	pLoF	Operative procedures - secondary OPCS4	This field is a summary of the secondary operation and procedure codes a participant has had recorded in their hospital inpatient records. Operative procedures are coded according to the Office of Population Censuses and Surveys Classification of Interventions and Procedures, version 4 (OPCS-4). This field has no corresponding date field. If you are interested in operation and procedure codes (OP…	Summary Operations	4.64e-06	7.91e-06	0.401309	0.0898292	4.06e-06	14	204	394637	0	SAIGE_0.44.5	FALSE	categorical	41210	both_sexes	L634		243	250	53	190	L63.4 Arteriography of femoral artery	ENSG00000132170
ANKRD12	pLoF	Operative procedures - main OPCS4	This field is a summary of the main operation and procedure codes a participant has had recorded across all their hospital inpatient records. Operative procedures are coded according to the Office of Population Censuses and Surveys Classification of Interventions and Procedures, version 4 (OPCS-4). The corresponding date when each main procedure was first recorded in the inpatient data can be fou…	Summary Operations	4.65e-06	0.000162194	0.0995715	0.0264002	6.39e-06	124	1715	393126	0.020707	SAIGE_0.44.5	FALSE	categorical	41200	both_sexes	W848		2110	2180	1111	999	W84.8 Other specified therapeutic endoscopic operations on other joint structure	ENSG00000101745
PDE3B	pLoF	Forced vital capacity (FVC), Best measure	Highest measure from the array of values for Forced Vital Capacity (FVC) (~F3062~), which was "acceptable" according to corresponding acceptability field (~F3061~). A blow was deemed acceptable if recorded as 0 (no problems) or 32 (0x20 - "USER_ACCEPTED"). This derived data field has come from Professor Martin Tobin at the University of Leicester.	Spirometry	4.7e-06	4.29e-06	0.00449045	0.00097687	0.000100949	58	297213		0	SAIGE_0.44.5	FALSE	continuous	20151	both_sexes		irnt	346937	353330	185960	160977		ENSG00000152270	-0.2836	1.19e-69	-0.2803	2.92e-60
PLD1	pLoF	Sitting height	Distance from rump to crown when sitting, calculated as the difference between ~F51~ and ~F3077~.	Body size measures	4.73e-06	1.85e-06	-0.00638281	0.00133832	0.000831952	78	393937		0	SAIGE_0.44.5	FALSE	continuous	20015	both_sexes		irnt	486411	496254	263915	222496		ENSG00000075651	-0.05848	0.0001836	-0.03566	0.02759
CTXN2	pLoF	Arm fat percentage (left)	Body composition estimation by impedance measurement. Left arm fat percentage Range 1-75% in 0.1% increments.	Impedance measures	4.74e-06	4.87e-06	-0.032359	0.00708008	0.000950609	4	387830		0	SAIGE_0.44.5	FALSE	continuous	23123	both_sexes		irnt	479354	492225	260257	219097		ENSG00000233932	0.9199	0	0.972	0
MC4R	pLoF	Operative procedures - main OPCS4	This field is a summary of the main operation and procedure codes a participant has had recorded across all their hospital inpatient records. Operative procedures are coded according to the Office of Population Censuses and Surveys Classification of Interventions and Procedures, version 4 (OPCS-4). The corresponding date when each main procedure was first recorded in the inpatient data can be fou…	Summary Operations	4.79e-06	0.000255814	0.189682	0.0518771	4.47e-06	21	382	394459	0	SAIGE_0.44.5	FALSE	categorical	41200	both_sexes	E498		478	512	208	270	E49.8 Other specified diagnostic fibreoptic endoscopic examination of lower respiratory tract	ENSG00000166603
ZNF512B	pLoF	Waist circumference	Waist circumference	Body size measures	4.8e-06	2.63e-06	0.0255899	0.00544742	0.00698322	22	394166		0	SAIGE_0.44.5	FALSE	continuous	waist_circ_custom	both_sexes		custom	487189	500344	264209	222980		ENSG00000196700
GPR151	pLoF	Arm fat percentage (left)	Body composition estimation by impedance measurement. Left arm fat percentage Range 1-75% in 0.1% increments.	Impedance measures	4.86e-06	8.9e-06	-0.00168592	0.000379524	9.2e-06	36	387830		0	SAIGE_0.44.5	FALSE	continuous	23123	both_sexes		irnt	479354	492225	260257	219097		ENSG00000173250	0.9199	0	0.972	0
GPR151	pLoF	Hip circumference	Hip circumference	Body size measures	4.91e-06	1.3e-05	-0.0021816	0.000500443	7.73e-06	36	394124		0	SAIGE_0.44.5	FALSE	continuous	hip_circ_custom	both_sexes		custom	487134	500285	264193	222941		ENSG00000173250
DIDO1	pLoF	Arm fat mass (right)	Body composition estimation by impedance measurement. Right arm fat mass. Right arm fat mass in Kg, 0.1 increments.	Impedance measures	4.93e-06	1.08e-06	0.0349379	0.00716443	0.00834854	22	387864		0	SAIGE_0.44.5	FALSE	continuous	23120	both_sexes		irnt	479389	492260	260268	219121		ENSG00000101191	0.9483	0	0.9229	0
DIDO1	pLoF	Arm fat percentage (right)	Body composition estimation by impedance measurement. Right arm fat percentage Range 1-75% in 0.1% increments.	Impedance measures	4.94e-06	1.08e-06	0.026955	0.00552793	0.00345328	22	387894		0	SAIGE_0.44.5	FALSE	continuous	23119	both_sexes		irnt	479421	492294	260297	219124		ENSG00000101191	0.9174	0	0.9715	0
DIDO1	pLoF	Appendicular fat free mass index	Appendicular fat free mass index is constructed by summing left and right arm fat free mass and left and right leg fat free mass and dividing by height squared.	Impedance measures	4.95e-06	1.08e-06	0.0260425	0.00534104	0.0026812	22	387704		0	SAIGE_0.44.5	FALSE	continuous	appendicularFFMI_custom	both_sexes		custom	479028	491883	260153	218875		ENSG00000101191
ATP13A1	pLoF	Hip circumference	Hip circumference	Body size measures	4.96e-06	1.6e-06	0.0159468	0.00332321	0.00455352	45	394124		0	SAIGE_0.44.5	FALSE	continuous	hip_circ_custom	both_sexes		custom	487134	500285	264193	222941		ENSG00000105726
RLN1	pLoF	Exposure to tobacco smoke at home	ACE touchscreen question "At home, about how many hours per WEEK are you exposed to other people's tobacco smoke?" The following checks were performed: If answer If answer > 168 then rejected If answer > 100 then participant asked to confirm If the participant activated the Help button they were shown the message: Please give the number of hours in a typical week over the last year that you have …	Smoking	4.99e-06	0.00103535	0.00683964	0.00208479	5.15e-06	6	357240		0	SAIGE_0.44.5	FALSE	continuous	1269	both_sexes			438717	451273	239794	198923		ENSG00000107018	0.3934	1.48e-21	0.3833	6.93e-21
ADAMTS3	pLoF	Fat free mass index adjusted for body mass index (FFMIadjBMI) male	Fat free mass index is constructed by summing left and right arm fat free mass, left and right leg fat free mass and trunk fat free mass and dividing by height squared.	Impedance measures	5.04e-06	1.36e-06	0.0257671	0.00533425	0.00314956	30	177621		0.0536638	SAIGE_0.44.5	FALSE	continuous	FFMIadjBMI_male_custom	males		custom	218878	223726	225	218653		ENSG00000156140
KIF1B	pLoF	Waist circumference	Waist circumference	Body size measures	5.04e-06	1.02e-06	0.0172753	0.00353507	0.0262362	65	394166		0	SAIGE_0.44.5	FALSE	continuous	48	both_sexes		irnt	487214	500376	264224	222990		ENSG00000054523	0.9023	0	0.8825	0
MC4R	pLoF	Leg fat percentage (left)	Body composition estimation by impedance measurement. Left leg fat percentage Range 1-75% in 0.1% increments.	Impedance measures	5.18e-06	2.48e-06	0.00856395	0.00181849	0.0102163	21	387925		0	SAIGE_0.44.5	FALSE	continuous	23115	both_sexes		irnt	479463	492336	260316	219147		ENSG00000166603	0.8923	0	0.9591	0
KIF1B	pLoF	Waist circumference	Waist circumference	Body size measures	5.3e-06	1.09e-06	0.0172198	0.00353314	0.0272894	65	394166		0	SAIGE_0.44.5	FALSE	continuous	waist_circ_custom	both_sexes		custom	487189	500344	264209	222980		ENSG00000054523
STAB1	pLoF	Waist-to-hip ratio adjusted for body mass index (WHRadjBMI)	Waist circumference divided by hip circumference adjusted for body mass index	Body size measures	5.34e-06	3.13e-06	-0.00309819	0.000664579	0.000789234	227	393454		0	SAIGE_0.44.5	FALSE	continuous	WHRadjBMI_custom	both_sexes		custom	486148	499256	263770	222378		ENSG00000010327
MLXIPL	pLoF	Ratio of circulating triglycerides to circulating HDL	Triglycerides measured by GPO-POD analysis on a Beckman Coulter AU5800. HDL measured by enzyme immunoinhibition analysis on a Beckman Coulter AU5800.	Blood biochemistry	5.36e-06	2.27e-06	-0.0156828	0.00331704	0.00106486	39	343470		0	SAIGE_0.44.5	FALSE	continuous	ratio_TG_HDL_custom	both_sexes		custom	423734	427677	228091	195643		ENSG00000009950
DIDO1	pLoF	Leg fat mass (left)	Body composition estimation by impedance measurement. Left leg fat mass Left leg free mass in Kg, 0.1 increments.	Impedance measures	5.38e-06	1.22e-06	0.0279491	0.00575919	0.0075991	22	387922		0	SAIGE_0.44.5	FALSE	continuous	23116	both_sexes		irnt	479458	492331	260314	219144		ENSG00000101191	0.9407	0	0.9356	0
BLTP1/KIAA1109	pLoF	Body fat percentage	Body composition estimation by impedance measurement. Body fat percentage Body fat percentage. Range 1% - 75% in 0.1% increments.	Impedance measures	5.4e-06	1.1e-06	0.00592048	0.00121481	0.0153309	265	387753		0	SAIGE_0.44.5	FALSE	continuous	23099	both_sexes		irnt	479259	492127	260349	218910		ENSG00000138688	0.8581	0
PLIN1	pLoF	Mean sphered cell volume	Result of "Mean Sphered Cells Volume" assay, performed on blood sample, obtained from UK Biobank assessment centre visit.	Blood count	5.47e-06	2.16e-06	0.00634989	0.00134013	0.00316381	42	377155		0	SAIGE_0.44.5	FALSE	continuous	30270	both_sexes		irnt	465365	469879	251704	213661		ENSG00000166819	-0.08978	4.44e-07	-0.09539	8.19e-08
DIDO1	pLoF	Body fat percentage female	Body composition estimation by impedance measurement. Body fat percentage Body fat percentage. Range 1% - 75% in 0.1% increments.	Impedance measures	5.47e-06	1.53e-06	0.0498389	0.0103686	0.00634367	11	210152		0.0402371	SAIGE_0.44.5	FALSE	continuous	body_fat_percent_female_custom	females		custom	260245	268260	260109	136		ENSG00000101191
BLTP1/KIAA1109	pLoF	Non-cancer illness code, self-reported	Code for non-cancer illness. If the participant was uncertain of the type of illness they had had, then they described it to the interviewer (a trained nurse) who attempted to place it within the coding tree. If the illness could not be located in the coding tree then the interviewer entered a free-text description of it. These free-text descriptions were subsequently examined by a doctor and, wh…	Medical conditions	5.53e-06	0.000638198	0.052501	0.0153744	4.41e-06	266	3467	391316	0	SAIGE_0.44.5	FALSE	categorical	20002	both_sexes	1415		4166	4248	2070	2096	ear/vestibular disorder	ENSG00000138688
BLTP1/KIAA1109	pLoF	Body fat percentage	Body composition estimation by impedance measurement. Body fat percentage Body fat percentage. Range 1% - 75% in 0.1% increments.	Impedance measures	5.54e-06	1.13e-06	0.00591315	0.00121463	0.015458	265	387753		0	SAIGE_0.44.5	FALSE	continuous	body_fat_percent_custom	both_sexes		custom	479234	492096	260334	218900		ENSG00000138688
GIGYF1	pLoF	Waist circumference adjusted for body mass index (WCadjBMI)	Waist circumference adjusted for body mass index	Body size measures	5.59e-06	4.03e-06	0.0111193	0.002412	0.00267231	82	393484		0	SAIGE_0.44.5	FALSE	continuous	WCadjBMI_custom	both_sexes		custom	486184	499293	263785	222399		ENSG00000146830
ATP13A1	pLoF	Hip circumference	Hip circumference	Body size measures	5.59e-06	1.93e-06	0.0158179	0.00332255	0.00523824	45	394124		0	SAIGE_0.44.5	FALSE	continuous	49	both_sexes		irnt	487159	500317	264208	222951		ENSG00000105726	0.8454	0	0.8093	0
APBA1	pLoF	Weight adjusted for height	Weight adjusted for height	Body size measures	5.6e-06	1.71e-06	0.0149605	0.00312623	0.00342904	57	393562		0	SAIGE_0.44.5	FALSE	continuous	weightadjheight_custom	both_sexes		custom	486282	499399	263845	222437		ENSG00000107282
INHBE	pLoF	Waist circumference adjusted for body mass index (WCadjBMI)	Waist circumference adjusted for body mass index	Body size measures	5.63e-06	3.72e-05	-0.00399263	0.000968034	7.28e-06	21	393484		0	SAIGE_0.44.5	FALSE	continuous	WCadjBMI_custom	both_sexes		custom	486184	499293	263785	222399		ENSG00000139269
DIDO1	pLoF	Weight	Weight of person taken during impedance measurement. 0.1 increments. Range 0 - 200Kg.	Impedance measures	5.86e-06	1.36e-06	0.0309408	0.00640412	0.00235491	22	387978		0	SAIGE_0.44.5	FALSE	continuous	23098	both_sexes		irnt	479533	492407	260352	219181		ENSG00000101191	0.8184	0	0.7542	0
BLTP1/KIAA1109	pLoF	Hip circumference female	Hip circumference	Body size measures	5.96e-06	2.56e-06	0.0103478	0.00220024	0.00389719	182	213227		0.0394666	SAIGE_0.44.5	FALSE	continuous	hip_circ_female_custom	females		custom	264102	272280	263962	140		ENSG00000138688
PLIN4	pLoF	Body fat percentage male	Body composition estimation by impedance measurement. Body fat percentage Body fat percentage. Range 1% - 75% in 0.1% increments.	Impedance measures	5.99e-06	1.01e-05	-0.00462609	0.00104756	8.1e-06	74	177599		0.0408653	SAIGE_0.44.5	FALSE	continuous	body_fat_percent_male_custom	males		custom	218989	223836	225	218764		ENSG00000167676
PLIN4	pLoF	Arm fat mass (right)	Body composition estimation by impedance measurement. Right arm fat mass. Right arm fat mass in Kg, 0.1 increments.	Impedance measures	6.07e-06	1.31e-05	-0.00269159	0.000617489	6.71e-06	97	387864		0	SAIGE_0.44.5	FALSE	continuous	23120	both_sexes		irnt	479389	492260	260268	219121		ENSG00000167676	0.9483	0	0.9229	0
DIDO1	pLoF	Weight	Weight was measured by a variety of means during the initial Assessment Centre visit. This field amalgamates these values into a single item.	Body size measures	6.14e-06	1.43e-06	0.0303499	0.00629638	0.00311101	22	393709		0	SAIGE_0.44.5	FALSE	continuous	21002	both_sexes		irnt	486628	499762	263954	222674		ENSG00000101191	0.8188	0	0.7541	0
PLIN4	pLoF	Heel bone mineral density	Bone mineral density is constructed using method in Kemp et al Nat Genet 2017 49,1468-1475.	Bone-densitometry of heel	6.15e-06	3.43e-06	0.0028344	0.000610473	2.65e-05	98	382704		0	SAIGE_0.44.5	FALSE	continuous	bone_mineral_density_custom	both_sexes		custom	470660	479967	257777	212883		ENSG00000167676
DIDO1	pLoF	Weight	Weight was measured by a variety of means during the initial Assessment Centre visit. This field amalgamates these values into a single item.	Body size measures	6.17e-06	1.44e-06	0.0303443	0.0062965	0.00310553	22	393709		0	SAIGE_0.44.5	FALSE	continuous	weight_custom	both_sexes		custom	486603	499730	263939	222664		ENSG00000101191
PLIN4	pLoF	Leg fat percentage (left)	Body composition estimation by impedance measurement. Left leg fat percentage Range 1-75% in 0.1% increments.	Impedance measures	6.19e-06	1.47e-05	-0.0016756	0.00038664	6.33e-06	97	387925		0	SAIGE_0.44.5	FALSE	continuous	23115	both_sexes		irnt	479463	492336	260316	219147		ENSG00000167676	0.8923	0	0.9591	0
HPDL	pLoF	Treatment/medication code	Code for treatment Negative codes indicate free-text entry.	Medications	6.22e-06	1.44e-05	0.257606	0.0593983	5.55e-06	12	186	394597	0	SAIGE_0.44.5	FALSE	categorical	20003	both_sexes	1140888594		228	238	81	147	fluvastatin	ENSG00000186603
PDE3B	pLoF	Fat free mass index adjusted for body mass index (FFMIadjBMI) female	Fat free mass index is constructed by summing left and right arm fat free mass, left and right leg fat free mass and trunk fat free mass and dividing by height squared.	Impedance measures	6.32e-06	5.49e-06	-0.00834593	0.0018362	3.87e-05	49	209946		0.0569821	SAIGE_0.44.5	FALSE	continuous	FFMIadjBMI_female_custom	females		custom	259980	267984	259844	136		ENSG00000152270
PDE3B	pLoF	Arm predicted mass (right)	Body composition estimation by impedance measurement. Right Arm predicted mass in Kg, 0.1 increments.	Impedance measures	6.39e-06	6.99e-06	0.00330152	0.00073467	1.92e-05	67	387852		0	SAIGE_0.44.5	FALSE	continuous	23122	both_sexes		irnt	479377	492248	260267	219110		ENSG00000152270	0.5819	2.33e-246	0.3834	5.26e-84
PDE3B	pLoF	Arm fat-free mass (left)	Body composition estimation by impedance measurement. Left arm fat free mass Left arm fat free mass in Kg, 0.1 increments.	Impedance measures	6.42e-06	7.01e-06	0.00339616	0.000755837	2.08e-05	67	387788		0	SAIGE_0.44.5	FALSE	continuous	23125	both_sexes		irnt	479297	492167	260229	219068		ENSG00000152270	0.6115	4.78e-289	0.4206	9.73e-107
GPR151	pLoF	Hip circumference	Hip circumference	Body size measures	6.44e-06	1.5e-05	-0.00216665	0.000500449	8.84e-06	36	394124		0	SAIGE_0.44.5	FALSE	continuous	49	both_sexes		irnt	487159	500317	264208	222951		ENSG00000173250	0.8454	0	0.8093	0
GPATCH2	pLoF	Mean ISOVF in external capsule on FA skeleton (left)	Mean ISOVF (isotropic or free water volume fraction) in external capsule (left) on FA (fractional anisotropy) skeleton (from dMRI data)	dMRI skeleton	6.59e-06	1.19e-05	0.0494767	0.0112992	2.17e-05	5	16496		0.0496625	SAIGE_0.44.5	FALSE	continuous	25473	both_sexes		irnt	18905	19393	9958	8947		ENSG00000092978
BLTP1/KIAA1109	pLoF	Date H44 first reported (disorders of globe)	Date of the first occurrence of any code mapped to 3-character ICD10 H44. The code corresponds to "disorders of globe". Note that events which were apparently before birth were omitted when constructing this data field.	Eye and adnexa disorders	6.63e-06	0.00351352	0.069268	0.0237315	3.44e-06	266	1412	393429	0	SAIGE_0.44.5	FALSE	icd_first_occurrence	131192	both_sexes			1783	1818	1009	774		ENSG00000138688
ANKRD12	pLoF	HDL cholesterol	Measured by enzyme immunoinhibition analysis on a Beckman Coulter AU5800	Blood biochemistry	6.64e-06	2.12e-06	-0.0101447	0.00213946	0.0170481	115	344938		0	SAIGE_0.44.5	FALSE	continuous	30760	both_sexes		irnt	425927	429894	229155	196772		ENSG00000101745
ANKRD12	pLoF	Waist-to-hip ratio (WHR) female	Waist circumference divided by hip circumference	Body size measures	6.66e-06	2.07e-06	0.0150037	0.00316118	0.0109475	71	213209		0	SAIGE_0.44.5	FALSE	continuous	WHR_female_custom	females		custom	264079	272256	263939	140		ENSG00000101745
PCSK1	pLoF	Waist-to-hip ratio (WHR)	Waist circumference divided by hip circumference	Body size measures	6.73e-06	2.12e-06	0.0131028	0.0027634	0.0032587	37	394086		0	SAIGE_0.44.5	FALSE	continuous	WHR_custom	both_sexes		custom	487089	500239	264170	222919		ENSG00000175426
UBR3	pLoF	Date I45 first reported (other conduction disorders)	Date of the first occurrence of any code mapped to 3-character ICD10 I45. The code corresponds to "other conduction disorders". Note that events which were apparently before birth were omitted when constructing this data field.	Circulatory system disorders	6.81e-06	2.73e-05	0.154428	0.0368123	2.46e-05	47	3310	391531	0.0149134	SAIGE_0.44.5	FALSE	icd_first_occurrence	131344	both_sexes			4041	4177	1296	2745		ENSG00000144357
STAB1	pLoF	Operative procedures - secondary OPCS4	This field is a summary of the secondary operation and procedure codes a participant has had recorded in their hospital inpatient records. Operative procedures are coded according to the Office of Population Censuses and Surveys Classification of Interventions and Procedures, version 4 (OPCS-4). This field has no corresponding date field. If you are interested in operation and procedure codes (OP…	Summary Operations	7.03e-06	0.000923496	0.10645	0.0321326	4.68e-06	227	186	394655	0.147247	SAIGE_0.44.5	FALSE	categorical	41210	both_sexes	T642		216	225	165	51	T64.2 Transfer of tendon to tendon NEC	ENSG00000010327
GIGYF1	pLoF	Smoking status	This field summarises the current/past smoking status of the participant.	Smoking	7.54e-06	3.31e-05	0.0397289	0.00957072	7.9e-05	85	40308	352936	0.0221873	SAIGE_0.44.5	FALSE	categorical	20116	both_sexes	2		51303	52979	23530	27773	Current	ENSG00000146830
UBR2	pLoF	Trunk fat mass	Body composition estimation by impedance measurement. Trunk fat mass Trunk fat mass in Kg, 0.1 increments.	Impedance measures	7.56e-06	2.52e-06	0.0151474	0.00321846	0.0409007	72	387722		0	SAIGE_0.44.5	FALSE	continuous	23128	both_sexes		irnt	479210	492078	260186	219024		ENSG00000024048	0.8444	0	0.9406	0
INHBE	pLoF	Waist circumference adjusted for body mass index (WCadjBMI) female	Waist circumference adjusted for body mass index	Body size measures	7.67e-06	2.51e-05	-0.00805596	0.00191188	1.54e-05	19	212925		0.0408239	SAIGE_0.44.5	FALSE	continuous	WCadjBMI_female_custom	females		custom	263696	271860	263557	139		ENSG00000139269
DIDO1	pLoF	Body fat percentage	Body composition estimation by impedance measurement. Body fat percentage Body fat percentage. Range 1% - 75% in 0.1% increments.	Impedance measures	7.75e-06	1.87e-06	0.0263431	0.00552632	0.00723571	22	387753		0	SAIGE_0.44.5	FALSE	continuous	23099	both_sexes		irnt	479259	492127	260349	218910		ENSG00000101191	0.8581	0
DIDO1	pLoF	Body fat percentage	Body composition estimation by impedance measurement. Body fat percentage Body fat percentage. Range 1% - 75% in 0.1% increments.	Impedance measures	7.85e-06	1.9e-06	0.0263268	0.00552639	0.00735938	22	387753		0	SAIGE_0.44.5	FALSE	continuous	body_fat_percent_custom	both_sexes		custom	479234	492096	260334	218900		ENSG00000101191
BLTP1/KIAA1109	pLoF	Date E07 first reported (other disorders of thyroid)	Date of the first occurrence of any code mapped to 3-character ICD10 E07. The code corresponds to "other disorders of thyroid". Note that events which were apparently before birth were omitted when constructing this data field.	Endocrine, nutritional and metabolic diseases	8.06e-06	0.000610691	0.0713309	0.0208155	9.75e-06	266	1653	393188	0.028534	SAIGE_0.44.5	FALSE	icd_first_occurrence	130704	both_sexes			2092	2141	1736	356		ENSG00000138688
ATP13A1	pLoF	Arm fat percentage (right)	Body composition estimation by impedance measurement. Right arm fat percentage Range 1-75% in 0.1% increments.	Impedance measures	8.07e-06	2.73e-06	0.0117883	0.00251355	0.0103351	45	387894		0	SAIGE_0.44.5	FALSE	continuous	23119	both_sexes		irnt	479421	492294	260297	219124		ENSG00000105726	0.9174	0	0.9715	0
ZNF512B	pLoF	Whole body fat mass	Body composition estimation by impedance measurement. Fat mass Total fat mass in Kg, in 0.1Kg increments.	Impedance measures	8.15e-06	4.98e-06	0.0274823	0.00601957	0.00340347	21	387351		0	SAIGE_0.44.5	FALSE	continuous	23100	both_sexes		irnt	478722	491561	260274	218448		ENSG00000196700	0.8973	0	0.9473	0
PDE3B	pLoF	Weight male	Weight was measured by a variety of means during the initial Assessment Centre visit. This field amalgamates these values into a single item.	Body size measures	8.18e-06	7.98e-06	0.00872992	0.00195487	5.19e-05	46	180675		0.048976	SAIGE_0.44.5	FALSE	continuous	weight_male_custom	males		custom	222753	227708	228	222525		ENSG00000152270
APBA1	pLoF	Appendicular fat free mass index	Appendicular fat free mass index is constructed by summing left and right arm fat free mass and left and right leg fat free mass and dividing by height squared.	Impedance measures	8.18e-06	2.52e-06	0.0108704	0.00230973	0.00630206	57	387704		0	SAIGE_0.44.5	FALSE	continuous	appendicularFFMI_custom	both_sexes		custom	479028	491883	260153	218875		ENSG00000107282
DIDO1	pLoF	Leg fat mass (right)	Body composition estimation by impedance measurement. Right leg fat mass Right leg fat mass in Kg, 0.1 increments.	Impedance measures	8.21e-06	2.01e-06	0.0277355	0.00583549	0.00903217	22	387940		0	SAIGE_0.44.5	FALSE	continuous	23112	both_sexes		irnt	479486	492359	260327	219159		ENSG00000101191	0.9375	0	0.9392	0
PDE3B	pLoF	SHBG	Measured by two step sandwich immunoassay analysis on a Beckman Coulter Unicel Dxl 800	Blood biochemistry	8.37e-06	8.04e-06	0.00508595	0.00113932	0.000728474	65	341779		0	SAIGE_0.44.5	FALSE	continuous	30830	both_sexes		irnt	422019	425869	226657	195362		ENSG00000152270
HERC1	pLoF	Operative procedures - main OPCS4	This field is a summary of the main operation and procedure codes a participant has had recorded across all their hospital inpatient records. Operative procedures are coded according to the Office of Population Censuses and Surveys Classification of Interventions and Procedures, version 4 (OPCS-4). The corresponding date when each main procedure was first recorded in the inpatient data can be fou…	Summary Operations	8.46e-06	6.64e-05	0.141762	0.0355412	2.58e-05	125	1108	393733	0.0146387	SAIGE_0.44.5	FALSE	categorical	41200	both_sexes	X711		1338	1377	776	562	X71.1 Procurement of drugs for chemotherapy for neoplasm for regimens in Band 6	ENSG00000103657
PLIN4	pLoF	Leg fat mass (left)	Body composition estimation by impedance measurement. Left leg fat mass Left leg free mass in Kg, 0.1 increments.	Impedance measures	8.59e-06	2.19e-05	-0.00210803	0.000496633	7.55e-06	97	387922		0	SAIGE_0.44.5	FALSE	continuous	23116	both_sexes		irnt	479458	492331	260314	219144		ENSG00000167676	0.9407	0	0.9356	0
DIDO1	pLoF	Whole body fat mass	Body composition estimation by impedance measurement. Fat mass Total fat mass in Kg, in 0.1Kg increments.	Impedance measures	8.68e-06	2.15e-06	0.0336509	0.00710062	0.0113639	22	387351		0	SAIGE_0.44.5	FALSE	continuous	23100	both_sexes		irnt	478722	491561	260274	218448		ENSG00000101191	0.8973	0	0.9473	0
STAB1	pLoF	Treatment/medication code	Code for treatment Negative codes indicate free-text entry.	Medications	8.9e-06	0.00245968	0.0818556	0.0270306	5.19e-06	227	332	394451	0.0316106	SAIGE_0.44.5	FALSE	categorical	20003	both_sexes	1141173348		396	409	240	156	hydroxocobalamin	ENSG00000010327
BLTP1/KIAA1109	pLoF	Operative procedures - main OPCS4	This field is a summary of the main operation and procedure codes a participant has had recorded across all their hospital inpatient records. Operative procedures are coded according to the Office of Population Censuses and Surveys Classification of Interventions and Procedures, version 4 (OPCS-4). The corresponding date when each main procedure was first recorded in the inpatient data can be fou…	Summary Operations	9.04e-06	0.010778	0.0867618	0.0340267	3.76e-06	266	684	394157	0	SAIGE_0.44.5	FALSE	categorical	41200	both_sexes	T873		888	923	687	201	T87.3 Excision or biopsy of axillary lymph node	ENSG00000138688
PDE3B	pLoF	Alanine aminotransferase	Measured by IFCC analysis on a Beckman Coulter AU5800	Blood biochemistry	9.08e-06	8.69e-06	-0.00512194	0.00115168	0.000285218	68	376687		0	SAIGE_0.44.5	FALSE	continuous	30620	both_sexes		irnt	465160	469427	252199	212961		ENSG00000152270
PDE3B	pLoF	Red blood cell (erythrocyte) count	Result of "Red Blood Cell Count" assay, performed on blood sample, obtained from UK Biobank assessment centre visit. Red blood cells is the number of erythrocytes. Analyser operating range was 0 to 2x10^13 cells/Litre. Typical reference range is 3.9x10^12 to 5.5x10^12 cells/Litre.	Blood count	9.12e-06	8.8e-06	-0.00455507	0.00102484	3.59e-05	70	383469		0	SAIGE_0.44.5	FALSE	continuous	30010	both_sexes		irnt	473362	478200	256121	217241		ENSG00000152270	0.1289	1.64e-10	0.1358	8.63e-12
PLIN1	pLoF	High light scatter reticulocyte percentage	Result of "High Light Scatter Reticulocytes Percentage" assay, performed on blood sample, obtained from UK Biobank assessment centre visit. High Light Scatter Reticulocytes (Percentage) is computed as: (HLR / Total Erythrocytes) x 100.	Blood count	9.14e-06	3.71e-06	-0.00636648	0.00137594	0.00829024	42	377155		0	SAIGE_0.44.5	FALSE	continuous	30290	both_sexes		irnt	465365	469879	251704	213661		ENSG00000166819	0.4046	1.29e-75	0.4016	1.43e-72
HERC1	pLoF	Non-cancer illness code, self-reported	Code for non-cancer illness. If the participant was uncertain of the type of illness they had had, then they described it to the interviewer (a trained nurse) who attempted to place it within the coding tree. If the illness could not be located in the coding tree then the interviewer entered a free-text description of it. These free-text descriptions were subsequently examined by a doctor and, wh…	Medical conditions	9.27e-06	0.000105648	0.117023	0.0301821	2.69e-05	125	1764	393019	0.0244463	SAIGE_0.44.5	FALSE	categorical	20002	both_sexes	1482		2110	2168	1549	561	chronic fatigue syndrome	ENSG00000103657
UBR2	pLoF	Hip circumference	Hip circumference	Body size measures	9.32e-06	3.27e-06	0.0148287	0.00318684	0.0373581	73	394124		0	SAIGE_0.44.5	FALSE	continuous	49	both_sexes		irnt	487159	500317	264208	222951		ENSG00000024048	0.8454	0	0.8093	0
FBN2	pLoF	Operation code	Code for operation. If the participant was uncertain of the type of operation they had undergone, then they described it to the interviewer (a trained nurse) who attempted to place it within the coding tree. If the operation could not be located in the coding tree then the interviewer entered a free-text description of it. These free-text descriptions were subsequently examined by a doctor and, w…	Operations	9.37e-06	9.66e-05	0.104963	0.0269208	2.79e-05	80	4145	390638	0.0681077	SAIGE_0.44.5	FALSE	categorical	20004	both_sexes	1501		5098	5234	3668	1430	carpal tunnel surgery	ENSG00000138829
PLIN4	pLoF	Arm fat mass (left)	Body composition estimation by impedance measurement. Left arm fat mass. Left arm fat mass in Kg, 0.1 increments.	Impedance measures	9.38e-06	1.98e-05	-0.00263419	0.000617359	1.01e-05	97	387798		0	SAIGE_0.44.5	FALSE	continuous	23124	both_sexes		irnt	479312	492183	260232	219080		ENSG00000167676	0.9481	0	0.9222	0
UBR2	pLoF	Hip circumference	Hip circumference	Body size measures	9.59e-06	3.39e-06	0.0148061	0.00318695	0.035831	73	394124		0	SAIGE_0.44.5	FALSE	continuous	hip_circ_custom	both_sexes		custom	487134	500285	264193	222941		ENSG00000024048

## Sheet: ST6. Sex diff gene burden
pheno	gene_symbol	gene_id	Group	Pvalue_Burden_sexdiff	BETA_Burden_sexdiff	Pvalue_SKATO_f	Pvalue_SKATO_m	Pvalue_Burden_f	Pvalue_Burden_m	Pvalue_SKAT_f	Pvalue_SKAT_m	BETA_Burden_f	BETA_Burden_m	SE_Burden_f	SE_Burden_m	MAC_f	MAC_m	Number_rare_f	Number_rare_m	Number_ultra_rare_f	Number_ultra_rare_m	significant_in_male_specific_analysis	significant_in_female_specific_analysis	significant_in_sex_differential_analysis	significant_in_sex_combined_analysis
bmi	BLTP1	ENSG00000138688	pLoF	0.916243	0.000344053	1.08e-06	2.17e-05	8.1e-07	1.97e-05	1.23e-06	7.74e-05	0.0109365	0.0105924	0.00221701	0.00248156	333	267	1	1	194	165	FALSE	TRUE	FALSE	TRUE
bmi	PCSK1	ENSG00000175426	pLoF;damaging_missense	0.00402451	-0.00636619	0.00796792	1.97e-08	0.229183	5.29e-07	0.00471288	5.89e-07	0.00185592	0.00822211	0.00154342	0.00163933	675	606	10	10	131	108	TRUE	FALSE	FALSE	TRUE
bmi	DIDO1	ENSG00000101191	pLoF	0.0313892	0.0338876	3.29e-07	0.0462765	3.29e-07	0.0462765	3.29e-07	0.0462765	0.0568414	0.0229538	0.011132	0.011518	13	12	0	0	10	12	FALSE	TRUE	FALSE	TRUE
bmi	SLC12A5	ENSG00000124140	pLoF	0.00332058	0.0758421	2.67e-08	0.785412	2.67e-08	0.785412	2.67e-08	0.785412	0.0695736	-0.00626847	0.0125085	0.0230228	10	3	0	0	10	3	FALSE	TRUE	FALSE	TRUE
whr_adj_bmi	ACVR1C	ENSG00000123612	pLoF;damaging_missense	0.333031	-0.00157002	6.57e-09	8.17e-05	1.23e-08	7.27e-05	9.32e-08	0.000299876	-0.00634007	-0.00477004	0.00111323	0.00120236	1399	1137	4	3	76	60	FALSE	TRUE	FALSE	TRUE
whr_adj_bmi	PLXND1	ENSG00000004399	pLoF	3.73e-05	-0.0246024	9.69e-10	0.330127	5.73e-08	0.93917	6.91e-09	0.23798	-0.0249007	-0.000298219	0.00458816	0.00390786	73	83	1	1	45	35	FALSE	TRUE	FALSE	FALSE
whr_adj_bmi	PLD1	ENSG00000075651	pLoF;damaging_missense	0.0185115	0.00207379	6.37e-09	0.059907	5.82e-08	0.0343794	1.9e-06	0.504213	0.00340672	0.00133293	0.00062804	0.000630049	5019	4306	25	26	165	140	FALSE	TRUE	FALSE	TRUE
whr_adj_bmi	PPARG	ENSG00000132170	pLoF;damaging_missense	0.00207823	0.0184298	1.11e-06	0.939123	1.33e-06	0.939123	2.1e-06	0.939123	0.0187837	0.000353918	0.00388451	0.00463412	104	71	1	0	47	39	FALSE	TRUE	FALSE	FALSE
whr_adj_bmi	MLXIPL	ENSG00000009950	pLoF	0.0137901	0.0152424	2.12e-06	0.43274	2.41e-06	0.320705	0.000323068	0.536482	0.0198368	0.00459431	0.00420645	0.00462665	88	71	2	1	31	26	FALSE	TRUE	FALSE	TRUE
whr_adj_bmi	GIGYF1	ENSG00000146830	pLoF	3.42e-05	-0.0280827	0.849501	2.23e-10	0.748092	2.31e-10	1	4.98e-08	-0.00174715	0.0263355	0.00544019	0.00415424	53	88	1	1	32	59	TRUE	FALSE	FALSE	TRUE
whr_adj_bmi	PDE3B	ENSG00000152270	pLoF	8.02e-09	-0.014075	9.36e-23	0.0709784	1.34e-23	0.108197	3.08e-20	0.051182	-0.0169535	-0.00287857	0.00169316	0.00179199	568	489	1	2	51	41	FALSE	TRUE	TRUE	TRUE
whr_adj_bmi	PDE3B	ENSG00000152270	pLoF;damaging_missense	0.0141792	-0.00305531	1.52e-14	0.145714	9.93e-08	0.0882598	2.25e-15	0.315885	-0.00461253	-0.00155722	0.000865701	0.000913512	2219	1947	16	15	126	113	FALSE	TRUE	FALSE	FALSE
whr_adj_bmi	PLIN1	ENSG00000166819	pLoF;damaging_missense	0.00289265	-0.00466587	1.75e-20	1.47e-05	4.76e-19	1.1e-05	4.29e-16	0.00093777	-0.00971351	-0.00504763	0.00108924	0.00114792	1347	1179	13	14	71	58	FALSE	TRUE	FALSE	FALSE
whr_adj_bmi	PKD1	ENSG00000008710	pLoF	0.398117	-0.00573143	0.00023833	9.95e-07	0.00526408	0.000108085	0.000163439	7.28e-07	0.0133137	0.0190451	0.00477123	0.00491908	90	86	2	2	58	47	TRUE	FALSE	FALSE	TRUE
whr_adj_bmi	ANKRD12	ENSG00000101745	pLoF	0.310365	-0.00450034	0.000608914	1.18e-06	0.000586323	1.4e-06	0.00136529	1.74e-05	0.0108518	0.0153521	0.00315654	0.00318196	158	150	3	3	67	77	TRUE	FALSE	FALSE	TRUE
whr_adj_bmi	KEAP1	ENSG00000079999	pLoF;damaging_missense	0.00556428	0.0133474	1.7e-11	0.0443976	4.8e-12	0.0335041	1.99e-11	0.108504	0.0213362	0.00798873	0.00308712	0.00375765	165	108	1	1	59	54	FALSE	TRUE	FALSE	TRUE
whr_adj_bmi	COL5A3	ENSG00000080573	pLoF	0.0292065	0.00763693	1.09e-06	0.12614	1.09e-06	0.0908846	0.000142492	0.105241	0.0119502	0.00431326	0.00245172	0.0025511	263	237	4	3	93	100	FALSE	TRUE	FALSE	FALSE
whr_adj_bmi	COL5A3	ENSG00000080573	pLoF;damaging_missense	0.000628265	0.0048386	8.81e-11	0.213823	5.58e-11	0.125754	1.5e-07	0.420212	0.0064309	0.0015923	0.000981135	0.00103999	1654	1432	29	26	239	223	FALSE	TRUE	FALSE	TRUE
whr_adj_bmi	PLIN4	ENSG00000167676	pLoF	8.19e-08	0.00714204	4.78e-19	0.401337	2.74e-19	0.274651	5.79e-15	0.338741	0.00821921	0.00107717	0.000915426	0.000986042	1991	1557	13	8	78	81	FALSE	TRUE	TRUE	TRUE
whr_adj_bmi	PLIN4	ENSG00000167676	pLoF;damaging_missense	0.00875559	0.00230731	3.93e-09	0.157806	3.65e-08	0.0971151	3.35e-07	0.176107	0.003376	0.00106869	0.000613025	0.000644175	5369	4337	20	13	107	112	FALSE	TRUE	FALSE	FALSE
whr_adj_bmi	INSR	ENSG00000171105	pLoF	5.99e-06	-0.028683	4.75e-12	0.898306	8.93e-11	0.898306	6.79e-13	0.898306	-0.0292633	-0.000580239	0.0045131	0.00454016	77	74	1	0	36	35	FALSE	TRUE	FALSE	TRUE
whr_adj_bmi	INSR	ENSG00000171105	pLoF;damaging_missense	1.66e-06	-0.00653412	6.61e-07	0.0296657	1.21e-06	0.0516963	3.14e-06	0.0196499	-0.00458096	0.00195316	0.000943763	0.00100386	1906	1642	12	11	168	141	FALSE	TRUE	TRUE	FALSE
body_fat_percentage	CASQ1	ENSG00000143318	pLoF	1.62e-05	0.00851364	1.12e-06	0.090765	4.05e-06	0.141186	1.46e-06	0.0770941	0.00634877	-0.00216487	0.00137759	0.00147131	873	764	6	2	13	15	FALSE	TRUE	FALSE	FALSE
body_fat_percentage	CASQ1	ENSG00000143318	pLoF;damaging_missense	0.00614329	0.00439236	2.2e-06	0.141365	0.00108421	0.531816	1.87e-06	0.0905593	0.00364331	-0.000749052	0.00111494	0.00119803	1304	1118	16	11	59	60	FALSE	TRUE	FALSE	FALSE
body_fat_percentage	GPR151	ENSG00000173250	pLoF	0.243087	-0.00116138	1.96e-06	0.00922087	5.28e-06	0.00868088	2.77e-06	0.00919228	-0.00312597	-0.00196459	0.000686498	0.000748594	4477	3732	11	8	19	24	FALSE	TRUE	FALSE	TRUE
body_fat_percentage	GPR151	ENSG00000173250	pLoF;damaging_missense	0.209794	-0.00124267	1.97e-06	0.0108354	5.64e-06	0.0126943	2.78e-06	0.00908044	-0.00310165	-0.00185898	0.00068329	0.00074591	4509	3753	11	8	28	30	FALSE	TRUE	FALSE	FALSE
body_fat_percentage	PLIN4	ENSG00000167676	pLoF	0.966568	-5.56e-05	1.32e-06	2.7e-05	2.15e-06	1.75e-05	2.26e-06	6.12e-05	-0.00434073	-0.00428512	0.000915925	0.000997882	1964	1530	13	8	78	80	FALSE	TRUE	FALSE	FALSE
tissuefatp_androidgynoidratio	TINF2	ENSG00000092330	pLoF;damaging_missense	0.000235523	-0.0423425	0.841499	4.84e-07	0.841499	4.84e-07	0.841499	4.84e-07	-0.00164513	0.0406974	0.0082266	0.00808677	24	25	0	0	14	13	TRUE	FALSE	FALSE	FALSE
tissuefatp_androidgynoidratio	ZNF841	ENSG00000197608	pLoF;damaging_missense	1.41e-05	-0.0333204	0.268956	1.04e-06	0.374819	6.19e-07	0.19092	1.07e-05	-0.00449547	0.028825	0.00506541	0.00578229	64	49	1	1	10	9	TRUE	FALSE	FALSE	FALSE
visceral_adipose_tissue_volume_vat	SENP5	ENSG00000119231	pLoF	2.33e-06	0.188976	0.00145664	0.000509088	0.00145664	0.000509088	0.00145664	0.000509088	0.0893046	-0.0996718	0.0280551	0.0286749	2	2	0	0	1	2	FALSE	FALSE	TRUE	FALSE

## Sheet: ST7. Obesity age-of-onset
idx	Gene	Max alternate allele frequency	Sex	Consequence group	Number of individuals in group	Effect size	Standard error	P-value
779	SLTM	0.01	male_only	pLoF	32	5.37293	0.354085	2.04929e-06
231	MC4R	0.01	sex_combined	other_missense	1864	1.4579	0.0843037	7.7539e-06
935	DIDO1	0.01	female_only	pLoF	10	11.2321	0.577916	2.84741e-05
365	SLTM	0.01	sex_combined	pLoF	64	3.21236	0.301684	0.000109592
1181	SLC12A5	0.01	female_only	pLoF	8	14.7613	0.70837	0.00014453
682	PCSK1	0.01	male_only	damaging_missense	421	1.86221	0.164933	0.000163385
941	EI24	0.01	female_only	pLoF	28	4.45356	0.408576	0.000256306
971	GABRA5	0.01	female_only	pLoF	16	5.68384	0.500439	0.000516205
749	RIF1	0.01	male_only	pLoF	33	3.72688	0.408662	0.00128542
1059	MC4R	0.01	female_only	other_missense	1051	1.42892	0.112319	0.0014843
407	UBR3	0.01	sex_combined	pLoF	76	2.73117	0.316388	0.00149516
113	EI24	0.01	sex_combined	pLoF	45	3.32039	0.378147	0.00150569
645	MC4R	0.01	male_only	other_missense	813	1.49326	0.127611	0.00167744
143	GABRA5	0.01	sex_combined	pLoF	30	3.96323	0.447385	0.00208383
353	SLC12A5	0.01	sex_combined	pLoF	11	8.57747	0.707471	0.0023833
107	DIDO1	0.01	sex_combined	pLoF	19	5.75934	0.577631	0.00243711
1235	UBR3	0.01	female_only	pLoF	43	3.13854	0.378225	0.00249446
704	PLCB4	0.01	male_only	synonymous	1211	1.38753	0.110513	0.00304009
851	AFF3	0.01	female_only	pLoF	15	4.18	0.50025	0.00424722
460	ATP13A1	0.01	male_only	damaging_missense	1662	1.31706	0.0980294	0.00496386
933	DIDO1	0.01	female_only	other_missense	12223	1.11051	0.0384508	0.00641149
452	APOM	0.01	male_only	synonymous	383	0.357044	0.378189	0.00646457
863	APBA1	0.01	female_only	pLoF	59	2.7782	0.378225	0.00690116
461	ATP13A1	0.01	male_only	pLoF	37	3.26667	0.447599	0.00817604
878	BIN1	0.01	female_only	synonymous	2223	0.760593	0.103763	0.00835604
149	GIGYF1	0.01	sex_combined	pLoF	114	2.11336	0.28887	0.00958742
34	APBA1	0.01	sex_combined	damaging_missense	437	0.460841	0.30164	0.01022
23	AFF3	0.01	sex_combined	pLoF	30	3.1467	0.44734	0.0103891
1043	KEAP1	0.01	female_only	pLoF	23	3.56693	0.500358	0.0110348
290	PLCB4	0.01	sex_combined	synonymous	2693	1.21456	0.0775955	0.0122419
38	APOM	0.01	sex_combined	synonymous	902	0.637605	0.1798	0.012315
268	PCSK1	0.01	sex_combined	damaging_missense	910	1.3723	0.127287	0.0129045
832	ABCA1	0.01	female_only	damaging_missense	1504	1.27665	0.0997952	0.0143888
269	PCSK1	0.01	sex_combined	pLoF	92	2.23957	0.333496	0.01562
1052	KIF1B	0.01	female_only	synonymous	5021	1.14839	0.0576668	0.0164249
224	KIF1B	0.01	sex_combined	synonymous	9160	1.1101	0.0442364	0.018212
169	HECTD4	0.01	sex_combined	non_coding	49087	1.05041	0.0214518	0.0218785
739	RHOJ	0.01	male_only	non_coding	3767	0.833456	0.0795202	0.0219682
1017	HPDL	0.01	female_only	other_missense	1569	1.24945	0.0977558	0.0227181
448	APBA1	0.01	male_only	damaging_missense	206	0.270423	0.577531	0.0235486
1010	HOXC9	0.01	female_only	synonymous	1476	1.25703	0.101087	0.0236419
233	MC4R	0.01	sex_combined	pLoF	141	1.86814	0.277542	0.0243404
1004	HERC1	0.01	female_only	synonymous	8725	1.10674	0.0451624	0.0247219
346	RPRD2	0.01	sex_combined	damaging_missense	2364	0.799616	0.0998561	0.025126
47	ATP13A1	0.01	sex_combined	pLoF	105	1.96431	0.30169	0.0252301
73	CPM	0.01	sex_combined	non_coding	6703	0.881824	0.0565573	0.0261727
530	EIF4A1	0.01	male_only	synonymous	468	1.45029	0.167234	0.026215
1126	PLD1	0.01	female_only	damaging_missense	3797	0.845416	0.0759878	0.0271113
215	KEAP1	0.01	sex_combined	pLoF	41	2.68478	0.447391	0.027282
409	ZNF512B	0.01	sex_combined	non_coding	29535	0.942414	0.0271034	0.0286468
182	HOXC9	0.01	sex_combined	synonymous	2685	1.18491	0.0775768	0.0287397
1174	RPRD2	0.01	female_only	damaging_missense	1304	0.741983	0.136546	0.0288482
307	PLIN4	0.01	sex_combined	non_coding	40260	0.949262	0.0239219	0.0295048
584	HECTD4	0.01	male_only	synonymous	9453	1.10577	0.0463586	0.0301008
974	GIGYF1	0.01	female_only	synonymous	2719	1.18322	0.0778198	0.0306253
1083	MYCBP2	0.01	female_only	other_missense	9055	1.10134	0.0447123	0.0308564
434	AFF3	0.01	male_only	synonymous	5170	0.863173	0.0685867	0.0319278
164	GPR151	0.01	sex_combined	synonymous	402	0.509155	0.316339	0.0328595
202	INHBE	0.01	sex_combined	damaging_missense	94	2.02563	0.333473	0.0342808
965	FXYD5	0.01	female_only	pLoF	18	3.3897	0.577639	0.0345726
512	DENND5B	0.01	male_only	synonymous	4157	0.852627	0.0754747	0.034652
335	RIF1	0.01	sex_combined	pLoF	72	2.10827	0.353699	0.0349646
349	SLC12A5	0.01	sex_combined	non_coding	63444	0.960025	0.0195287	0.0367065
137	FXYD5	0.01	sex_combined	pLoF	26	2.82478	0.500166	0.0378784
854	ANKRD12	0.01	female_only	synonymous	7708	1.10312	0.0476365	0.0393822
255	MYCBP2	0.01	sex_combined	other_missense	16465	1.07276	0.0341502	0.0397107
105	DIDO1	0.01	sex_combined	other_missense	22173	1.06241	0.0295873	0.0407486
35	APBA1	0.01	sex_combined	pLoF	106	1.95984	0.33349	0.0436289
979	GIPR	0.01	female_only	non_coding	8018	0.903147	0.0505515	0.0438855
1177	SLC12A5	0.01	female_only	non_coding	34795	0.949448	0.0259143	0.0453077
1237	ZNF512B	0.01	female_only	non_coding	16284	0.930525	0.0360109	0.0455463
683	PCSK1	0.01	male_only	pLoF	35	2.7112	0.500288	0.0461921
963	FXYD5	0.01	female_only	other_missense	597	1.35482	0.152909	0.0470411
1139	PLIN4	0.01	female_only	pLoF	1499	0.781749	0.124673	0.048276
617	INHBE	0.01	male_only	pLoF	332	1.4586	0.192993	0.0504764
800	TOX4	0.01	male_only	synonymous	1100	1.26437	0.120226	0.0510465
26	ANKRD12	0.01	sex_combined	synonymous	14057	1.07339	0.0363364	0.0512744
580	GPR151	0.01	male_only	damaging_missense	20	3.06362	0.577699	0.0526195
583	HECTD4	0.01	male_only	non_coding	22347	1.06508	0.0325994	0.0530942
1045	KIF18B	0.01	female_only	non_coding	4334	1.12669	0.0619854	0.0542988
587	HECTD4	0.01	male_only	pLoF	115	1.83581	0.316688	0.0550794
176	HERC1	0.01	sex_combined	synonymous	15796	1.06864	0.0347124	0.0558281
340	RLN1	0.01	sex_combined	damaging_missense	364	0.562159	0.301628	0.0561927
560	GIGYF1	0.01	male_only	synonymous	2203	0.816562	0.106275	0.0565379
1208	STAB1	0.01	female_only	synonymous	6782	0.900765	0.0549311	0.0570956
68	COL5A3	0.01	sex_combined	synonymous	8954	1.0894	0.0452221	0.0583012
46	ATP13A1	0.01	sex_combined	damaging_missense	3710	1.13763	0.0684348	0.0595349
977	GIGYF1	0.01	female_only	pLoF	44	2.32367	0.44753	0.0595651
896	COL5A3	0.01	female_only	synonymous	4922	1.1169	0.0591268	0.0615115
386	TOX4	0.01	sex_combined	synonymous	2428	1.16588	0.0826319	0.0632604
563	GIGYF1	0.01	male_only	pLoF	70	2.00785	0.378318	0.0653972
1136	PLIN4	0.01	female_only	synonymous	12683	0.928354	0.0404312	0.0659535
556	GABRA5	0.01	male_only	damaging_missense	77	1.99919	0.378306	0.0670741
289	PLCB4	0.01	sex_combined	non_coding	19755	0.941978	0.0328371	0.0687109
8	ABCC10	0.01	sex_combined	synonymous	5915	1.10339	0.0544228	0.0706262
824	ZNF512B	0.01	male_only	synonymous	1363	0.781179	0.136704	0.0708471
25	ANKRD12	0.01	sex_combined	non_coding	15260	1.06508	0.035039	0.0719339
362	SLTM	0.01	sex_combined	synonymous	1271	1.22154	0.11211	0.0742659
1087	OPN1LW	0.01	female_only	non_coding	5242	0.892913	0.063523	0.0745751
142	GABRA5	0.01	sex_combined	damaging_missense	172	1.60974	0.267421	0.075037
87	CTXN2	0.01	sex_combined	other_missense	1441	1.20572	0.106326	0.0785021
1034	INSR	0.01	female_only	synonymous	4855	0.88957	0.0665127	0.0785244
999	HECTD4	0.01	female_only	other_missense	13412	1.06898	0.0379266	0.0786144
443	ANKRD12	0.01	male_only	pLoF	120	1.74292	0.316555	0.0792559
171	HECTD4	0.01	sex_combined	other_missense	24580	1.05171	0.0288819	0.0808666
509	DBX1	0.01	male_only	pLoF	15	3.43776	0.707522	0.0809372
1204	SOX8	0.01	female_only	damaging_missense	99	1.73537	0.316517	0.0815921
1078	MMACHC	0.01	female_only	damaging_missense	561	1.3168	0.158515	0.0825433
784	SMIM12	0.01	male_only	damaging_missense	60	1.92682	0.378308	0.0829731
446	APBA1	0.01	male_only	synonymous	3725	1.12807	0.0695323	0.0830833
389	TOX4	0.01	sex_combined	pLoF	33	2.37714	0.500137	0.0833936
992	GPR151	0.01	female_only	synonymous	227	0.461539	0.447365	0.0839312
380	STAB1	0.01	sex_combined	synonymous	12387	0.931459	0.0410989	0.0840584
385	TOX4	0.01	sex_combined	non_coding	29245	1.04621	0.0262543	0.0852899
976	GIGYF1	0.01	female_only	damaging_missense	1657	1.18051	0.0965162	0.0855462
679	PCSK1	0.01	male_only	non_coding	8116	0.912811	0.0531222	0.085927
495	CRYBG3	0.01	male_only	other_missense	19678	1.06007	0.034027	0.0864694
1207	STAB1	0.01	female_only	non_coding	39168	0.957505	0.0253606	0.0868422
81	CRYBG3	0.01	sex_combined	other_missense	43422	1.03913	0.0224848	0.0878331
670	MYCBP2	0.01	male_only	damaging_missense	607	0.694534	0.213744	0.0881248
394	TRIP10	0.01	sex_combined	damaging_missense	1129	0.77525	0.149349	0.0882822
649	MFAP5	0.01	male_only	non_coding	5177	1.10724	0.0598143	0.0885584
901	CPM	0.01	female_only	non_coding	3567	0.87857	0.076333	0.0898897
716	PLIN1	0.01	male_only	synonymous	1644	0.812093	0.122828	0.0901576
1088	OPN1LW	0.01	female_only	synonymous	444	1.34251	0.174441	0.0913204
781	SMIM12	0.01	male_only	non_coding	1643	1.18697	0.101757	0.0921009
1061	MC4R	0.01	female_only	pLoF	69	1.88895	0.378246	0.0926645
1005	HERC1	0.01	female_only	other_missense	11653	1.06942	0.0402113	0.0951009
836	ABCC10	0.01	female_only	synonymous	3264	1.12665	0.0714496	0.095112
235	MFAP5	0.01	sex_combined	non_coding	11437	1.06856	0.0398673	0.0962597
1029	INHBE	0.01	female_only	other_missense	3113	0.872363	0.0823322	0.0972128
223	KIF1B	0.01	sex_combined	non_coding	58471	1.03348	0.0198659	0.0973546
217	KIF18B	0.01	sex_combined	non_coding	7878	1.08174	0.0477294	0.0997116
705	PLCB4	0.01	male_only	other_missense	2871	0.863709	0.0893033	0.100862
922	DBX1	0.01	female_only	damaging_missense	149	1.54915	0.267579	0.10188
341	RLN1	0.01	sex_combined	pLoF	49	2.07682	0.44737	0.102336
688	PDE3B	0.01	male_only	damaging_missense	1153	0.783665	0.149621	0.103256
1217	TOX4	0.01	female_only	pLoF	19	2.55731	0.577626	0.104046
1195	SMIM12	0.01	female_only	non_coding	2019	0.844124	0.104782	0.105832
1117	PLCB4	0.01	female_only	non_coding	10664	0.931684	0.0438799	0.106826
201	INHBE	0.01	sex_combined	other_missense	5715	0.907489	0.0603952	0.107985
499	CTXN2	0.01	male_only	non_coding	2808	1.13675	0.0797641	0.108086
535	EXOC7	0.01	male_only	non_coding	26957	0.95215	0.0306012	0.109089
1169	RLN1	0.01	female_only	pLoF	24	2.51874	0.57765	0.109783
155	GIPR	0.01	sex_combined	pLoF	314	0.620061	0.301641	0.11309
1082	MYCBP2	0.01	female_only	synonymous	5134	1.09717	0.0586541	0.11388
4	ABCA1	0.01	sex_combined	damaging_missense	2754	1.13411	0.0796114	0.11392
1091	OPN1LW	0.01	female_only	pLoF	8	3.05984	0.707667	0.114026
1226	UBR2	0.01	female_only	synonymous	4379	1.10269	0.0620687	0.115293
1135	PLIN4	0.01	female_only	non_coding	22126	0.951526	0.031606	0.115928
189	HPDL	0.01	sex_combined	other_missense	2805	1.13135	0.0785315	0.116062
724	PLIN4	0.01	male_only	damaging_missense	2089	0.847927	0.105207	0.11689
586	HECTD4	0.01	male_only	damaging_missense	802	1.24874	0.142232	0.11834
673	OPN1LW	0.01	male_only	non_coding	1872	1.16417	0.0974435	0.118767
1202	SOX8	0.01	female_only	synonymous	5296	0.907156	0.0625036	0.119006
721	PLIN4	0.01	male_only	non_coding	18134	0.944584	0.0366088	0.119402
50	BIN1	0.01	sex_combined	synonymous	4023	0.893799	0.072116	0.119506
1160	RIF1	0.01	female_only	synonymous	5068	0.9057	0.0641243	0.122442
1030	INHBE	0.01	female_only	damaging_missense	52	1.99517	0.447465	0.122672
254	MYCBP2	0.01	sex_combined	synonymous	9355	1.07144	0.0447281	0.12292
525	EI24	0.01	male_only	other_missense	482	1.31945	0.180068	0.123685
859	APBA1	0.01	female_only	non_coding	6703	1.08237	0.0515948	0.12501
1015	HPDL	0.01	female_only	non_coding	15256	1.05549	0.035265	0.12566
280	PKD1	0.01	sex_combined	damaging_missense	10327	0.932499	0.0460547	0.129144
647	MC4R	0.01	male_only	pLoF	72	1.85579	0.40857	0.130192
754	RLN1	0.01	male_only	damaging_missense	167	0.46974	0.500185	0.130893
799	TOX4	0.01	male_only	non_coding	13394	1.0615	0.0395311	0.131112
887	BLTP1	0.01	female_only	pLoF	284	1.37068	0.209229	0.131816
404	UBR3	0.01	sex_combined	synonymous	5527	1.09025	0.0575971	0.133551
1153	RHOJ	0.01	female_only	non_coding	4447	1.09672	0.0615707	0.133766
1241	ZNF512B	0.01	female_only	pLoF	45	1.95217	0.447519	0.134973
167	GPR151	0.01	sex_combined	pLoF	6456	0.919289	0.0564726	0.136176
374	SOX8	0.01	sex_combined	synonymous	9591	0.932925	0.0468556	0.138397
320	PTPRG	0.01	sex_combined	synonymous	9267	1.06867	0.0449514	0.139532
1097	PCSK1	0.01	female_only	pLoF	57	1.93329	0.447487	0.140706
370	SMIM12	0.01	sex_combined	damaging_missense	130	1.50422	0.27757	0.141322
616	INHBE	0.01	male_only	damaging_missense	42	2.0868	0.50027	0.141434
309	PLIN4	0.01	sex_combined	other_missense	17796	0.950582	0.0344803	0.141603
32	APBA1	0.01	sex_combined	synonymous	8316	1.07052	0.0464422	0.142309
1142	PPARG	0.01	female_only	synonymous	2552	0.878849	0.0884325	0.144194
1108	PKD1	0.01	female_only	damaging_missense	5719	0.915204	0.0611282	0.147186
298	PLD1	0.01	sex_combined	damaging_missense	6936	0.923486	0.0550413	0.148128
995	GPR151	0.01	female_only	pLoF	3546	0.896529	0.0757062	0.149093
439	ANKRD12	0.01	male_only	non_coding	6976	1.07879	0.0526818	0.14999
260	OPN1LW	0.01	sex_combined	synonymous	603	1.24828	0.15455	0.151315
1028	INHBE	0.01	female_only	synonymous	322	1.34797	0.20883	0.152752
487	CPM	0.01	male_only	non_coding	3136	0.88688	0.0842234	0.154065
925	DENND5B	0.01	female_only	non_coding	19347	1.04683	0.0321698	0.154851
656	MLXIPL	0.01	male_only	synonymous	3355	1.10917	0.0729785	0.155661
151	GIPR	0.01	sex_combined	non_coding	14817	0.948459	0.0372745	0.155713
472	BLTP1	0.01	male_only	damaging_missense	2232	0.865635	0.101851	0.156574
148	GIGYF1	0.01	sex_combined	damaging_missense	3015	1.11246	0.0752772	0.156854
173	HECTD4	0.01	sex_combined	pLoF	234	1.42478	0.250229	0.157135
1066	MFAP5	0.01	female_only	damaging_missense	753	1.22623	0.144778	0.158932
890	CLK3	0.01	female_only	synonymous	1044	1.18527	0.120939	0.159889
1222	TRIP10	0.01	female_only	damaging_missense	619	0.754742	0.200371	0.160231
877	BIN1	0.01	female_only	non_coding	21772	1.04374	0.0305439	0.161022
637	KIF1B	0.01	male_only	non_coding	26613	1.04298	0.0301153	0.162288
1094	PCSK1	0.01	female_only	synonymous	1463	0.841553	0.123589	0.162774
746	RIF1	0.01	male_only	synonymous	4254	1.09834	0.0672326	0.162972
400	UBR2	0.01	sex_combined	damaging_missense	806	1.22086	0.143138	0.163277
1137	PLIN4	0.01	female_only	other_missense	9717	0.938204	0.0457838	0.163546
524	EI24	0.01	male_only	synonymous	944	1.20725	0.135426	0.164302
997	HECTD4	0.01	female_only	non_coding	26740	1.04028	0.0284929	0.165797
541	FBN2	0.01	male_only	non_coding	26073	0.957047	0.0316946	0.166
982	GIPR	0.01	female_only	damaging_missense	1077	0.822625	0.141857	0.168693
501	CTXN2	0.01	male_only	other_missense	644	1.24701	0.160658	0.169433
1131	PLIN1	0.01	female_only	other_missense	7496	1.0697	0.0490546	0.16959
103	DIDO1	0.01	sex_combined	non_coding	53831	0.971653	0.0210621	0.172152
775	SLTM	0.01	male_only	non_coding	6906	0.924849	0.0572576	0.172426
692	PKD1	0.01	male_only	synonymous	23119	0.953004	0.0354281	0.174244
1209	STAB1	0.01	female_only	other_missense	15343	0.950895	0.0372027	0.175914
514	DENND5B	0.01	male_only	damaging_missense	507	0.738732	0.224018	0.17645
451	APOM	0.01	male_only	non_coding	5063	1.08749	0.0621968	0.177498
206	INSR	0.01	sex_combined	synonymous	8783	0.936154	0.0490009	0.178171
40	APOM	0.01	sex_combined	damaging_missense	310	0.666618	0.301648	0.178817
517	DIDO1	0.01	male_only	non_coding	24143	0.95761	0.0323073	0.180009
272	PDE3B	0.01	sex_combined	synonymous	3149	0.894292	0.0834617	0.180697
459	ATP13A1	0.01	male_only	other_missense	3586	0.900102	0.0787021	0.181129
190	HPDL	0.01	sex_combined	damaging_missense	85	0.389488	0.707174	0.182411
154	GIPR	0.01	sex_combined	damaging_missense	1925	0.869341	0.105166	0.183053
821	UBR3	0.01	male_only	pLoF	33	2.15483	0.577672	0.183856
589	HERC1	0.01	male_only	non_coding	21175	1.04499	0.0331891	0.18486
776	SLTM	0.01	male_only	synonymous	554	1.25414	0.171992	0.187959
256	MYCBP2	0.01	sex_combined	damaging_missense	1339	0.842368	0.130563	0.188903
1036	INSR	0.01	female_only	damaging_missense	1450	1.15211	0.107873	0.189307
1219	TRIP10	0.01	female_only	non_coding	27458	1.03706	0.0278128	0.190768
862	APBA1	0.01	female_only	damaging_missense	231	0.629919	0.353763	0.191408
981	GIPR	0.01	female_only	other_missense	3827	0.90944	0.0727855	0.192166
1232	UBR3	0.01	female_only	synonymous	3062	1.10291	0.0751598	0.192496
838	ABCC10	0.01	female_only	damaging_missense	3719	0.908963	0.0734048	0.193487
316	PPARG	0.01	sex_combined	damaging_missense	120	0.472773	0.577446	0.194516
734	PTPRG	0.01	male_only	synonymous	4188	1.09226	0.0680288	0.19456
1189	SLTM	0.01	female_only	non_coding	8174	1.06281	0.0472703	0.197476
293	PLCB4	0.01	sex_combined	pLoF	65	0.277029	1.00003	0.199284
664	MMACHC	0.01	male_only	damaging_missense	471	0.725191	0.250351	0.199326
203	INHBE	0.01	sex_combined	pLoF	753	1.19413	0.138983	0.201761
577	GPR151	0.01	male_only	non_coding	3068	0.896846	0.0857042	0.203973
868	APOM	0.01	female_only	damaging_missense	179	0.59614	0.408439	0.205341
817	UBR3	0.01	male_only	non_coding	13932	1.05058	0.0389905	0.205699
598	HOXC9	0.01	male_only	damaging_missense	92	0.408844	0.707263	0.206006
1115	PKP4	0.01	female_only	pLoF	82	0.410513	0.707281	0.208091
1100	PDE3B	0.01	female_only	synonymous	1687	0.865937	0.114497	0.208688
1000	HECTD4	0.01	female_only	damaging_missense	940	0.828853	0.149637	0.209678
311	PLIN4	0.01	sex_combined	pLoF	2645	0.892171	0.0910312	0.210065
885	BLTP1	0.01	female_only	other_missense	7689	0.93569	0.0532696	0.212099
59	BLTP1	0.01	sex_combined	pLoF	520	1.23461	0.169514	0.213757
376	SOX8	0.01	sex_combined	damaging_missense	173	1.41096	0.277522	0.214786
242	MLXIPL	0.01	sex_combined	synonymous	7654	1.06162	0.0482196	0.214943
578	GPR151	0.01	male_only	synonymous	175	0.575675	0.447414	0.217117
881	BIN1	0.01	female_only	pLoF	51	1.73297	0.448364	0.220077
1168	RLN1	0.01	female_only	damaging_missense	197	0.629022	0.378132	0.220199
671	MYCBP2	0.01	male_only	pLoF	44	1.84676	0.500397	0.22024
14	ADAMTS3	0.01	sex_combined	synonymous	3901	1.0865	0.0679217	0.221935
1223	TRIP10	0.01	female_only	pLoF	83	0.422232	0.707237	0.222802
299	PLD1	0.01	sex_combined	pLoF	351	1.27629	0.200201	0.223005
711	PLD1	0.01	male_only	other_missense	4250	0.915951	0.0720487	0.223029
1114	PKP4	0.01	female_only	damaging_missense	2477	0.897078	0.0897902	0.226424
667	MYCBP2	0.01	male_only	non_coding	34782	1.0341	0.027802	0.227804
200	INHBE	0.01	sex_combined	synonymous	580	1.21953	0.164608	0.227935
83	CRYBG3	0.01	sex_combined	pLoF	577	1.21832	0.164691	0.230502
237	MFAP5	0.01	sex_combined	other_missense	1072	0.839706	0.146107	0.231806
116	EIF4A1	0.01	sex_combined	synonymous	1100	1.15478	0.1207	0.233143
177	HERC1	0.01	sex_combined	other_missense	21327	1.03729	0.0307258	0.233395
308	PLIN4	0.01	sex_combined	synonymous	23178	0.964865	0.0300711	0.23427
569	GIPR	0.01	male_only	pLoF	154	0.587666	0.447438	0.234798
323	PTPRG	0.01	sex_combined	pLoF	154	1.42741	0.301669	0.238142
199	INHBE	0.01	sex_combined	non_coding	714	0.811812	0.176968	0.238755
263	OPN1LW	0.01	sex_combined	pLoF	10	2.30099	0.707399	0.238783
1190	SLTM	0.01	female_only	synonymous	717	1.1902	0.147856	0.238949
1179	SLC12A5	0.01	female_only	other_missense	1600	0.874013	0.114584	0.239915
98	DENND5B	0.01	sex_combined	synonymous	9326	0.946678	0.0468764	0.242418
865	APOM	0.01	female_only	non_coding	5893	0.934242	0.0582317	0.242772
1125	PLD1	0.01	female_only	other_missense	5178	1.07133	0.059088	0.243565
93	DBX1	0.01	sex_combined	other_missense	1389	1.13674	0.110738	0.247111
287	PKP4	0.01	sex_combined	pLoF	143	0.561363	0.500126	0.248301
829	ABCA1	0.01	female_only	non_coding	35370	1.02996	0.0256458	0.249659
628	KEAP1	0.01	male_only	damaging_missense	69	1.67199	0.447459	0.250665
278	PKD1	0.01	sex_combined	synonymous	51277	0.973939	0.0230703	0.252372
915	CTXN2	0.01	female_only	other_missense	797	1.17625	0.141852	0.252467
841	ADAMTS3	0.01	female_only	non_coding	6587	0.938679	0.0553025	0.252507
853	ANKRD12	0.01	female_only	non_coding	8284	1.05514	0.0469307	0.252777
572	GPATCH2	0.01	male_only	synonymous	4081	1.08196	0.069064	0.254038
737	PTPRG	0.01	male_only	pLoF	78	1.59001	0.408559	0.256347
351	SLC12A5	0.01	sex_combined	other_missense	2856	0.908511	0.0855958	0.262312
665	MMACHC	0.01	male_only	pLoF	301	1.29366	0.229802	0.262539
315	PPARG	0.01	sex_combined	other_missense	553	1.20119	0.164617	0.265472
1167	RLN1	0.01	female_only	other_missense	885	1.16068	0.134073	0.266399
697	PKP4	0.01	male_only	non_coding	9694	1.05248	0.0461269	0.267518
208	INSR	0.01	sex_combined	damaging_missense	2650	1.0964	0.0835329	0.270586
95	DBX1	0.01	sex_combined	pLoF	33	1.87807	0.577503	0.27513
735	PTPRG	0.01	male_only	other_missense	3503	0.916363	0.0803156	0.276817
823	ZNF512B	0.01	male_only	non_coding	13251	0.956367	0.041172	0.278546
773	SLC6A7	0.01	male_only	pLoF	87	1.55417	0.40857	0.280485
1165	RLN1	0.01	female_only	non_coding	530	1.20665	0.174429	0.281516
229	MC4R	0.01	sex_combined	non_coding	3304	1.08221	0.0733681	0.281577
653	MFAP5	0.01	male_only	pLoF	54	0.34125	1.0002	0.282406
805	TRIP10	0.01	male_only	non_coding	23014	0.965626	0.0325437	0.282453
769	SLC6A7	0.01	male_only	non_coding	11609	1.0467	0.042491	0.282797
79	CRYBG3	0.01	sex_combined	non_coding	11622	1.04432	0.0404824	0.284066
379	STAB1	0.01	sex_combined	non_coding	71209	0.979801	0.0191007	0.285362
286	PKP4	0.01	sex_combined	damaging_missense	4549	0.931158	0.0667677	0.285396
1228	UBR2	0.01	female_only	damaging_missense	461	1.21756	0.186088	0.290143
952	EXOC7	0.01	female_only	damaging_missense	195	1.32549	0.26761	0.292362
248	MMACHC	0.01	sex_combined	synonymous	862	0.846629	0.158394	0.293197
713	PLD1	0.01	male_only	pLoF	160	1.37117	0.301861	0.29569
675	OPN1LW	0.01	male_only	other_missense	842	0.839888	0.167137	0.296499
130	FBN2	0.01	sex_combined	damaging_missense	7210	0.945947	0.0533501	0.297601
759	RPRD2	0.01	male_only	other_missense	4448	0.928991	0.0707938	0.298137
1055	KIF1B	0.01	female_only	pLoF	43	1.68217	0.500228	0.298482
403	UBR3	0.01	sex_combined	non_coding	30660	1.02724	0.0258921	0.29931
135	FXYD5	0.01	sex_combined	other_missense	1091	1.13758	0.124318	0.299805
1186	SLC6A7	0.01	female_only	damaging_missense	2691	0.914124	0.086791	0.300884
983	GIPR	0.01	female_only	pLoF	160	0.655472	0.408434	0.301046
227	KIF1B	0.01	sex_combined	pLoF	74	1.52464	0.408379	0.301718
927	DENND5B	0.01	female_only	other_missense	4631	1.0659	0.0618215	0.301907
662	MMACHC	0.01	male_only	synonymous	390	0.766179	0.258599	0.303043
1040	KEAP1	0.01	female_only	synonymous	5315	1.0609	0.0577287	0.305788
687	PDE3B	0.01	male_only	other_missense	6364	0.94155	0.0591787	0.308811
428	ADAMTS3	0.01	male_only	synonymous	1729	1.11083	0.103387	0.309314
337	RLN1	0.01	sex_combined	non_coding	955	1.14715	0.135089	0.309529
902	CPM	0.01	female_only	synonymous	275	1.26135	0.229749	0.312219
808	TRIP10	0.01	male_only	damaging_missense	510	0.797539	0.224049	0.312634
715	PLIN1	0.01	male_only	non_coding	4050	1.07125	0.0682983	0.313591
175	HERC1	0.01	sex_combined	non_coding	46320	1.02242	0.0220664	0.315036
193	IFFO2	0.01	sex_combined	non_coding	17045	0.965708	0.0348054	0.316089
601	HPDL	0.01	male_only	non_coding	12509	0.958686	0.0420968	0.316216
211	KEAP1	0.01	sex_combined	non_coding	4521	1.06546	0.063272	0.316274
605	HPDL	0.01	male_only	pLoF	46	1.64816	0.500369	0.317997
839	ABCC10	0.01	female_only	pLoF	156	1.33446	0.289027	0.318156
758	RPRD2	0.01	male_only	synonymous	3369	1.07735	0.0747846	0.319117
11	ABCC10	0.01	sex_combined	pLoF	289	1.24913	0.223826	0.320306
1143	PPARG	0.01	female_only	other_missense	315	1.22974	0.208848	0.322074
279	PKD1	0.01	sex_combined	other_missense	77259	0.980211	0.0202192	0.322887
1213	TOX4	0.01	female_only	non_coding	15851	1.03525	0.0351251	0.324021
1166	RLN1	0.01	female_only	synonymous	2891	1.07943	0.0776437	0.324934
485	COL5A3	0.01	male_only	pLoF	176	0.669371	0.408543	0.325826
801	TOX4	0.01	male_only	other_missense	1928	0.899341	0.107981	0.325845
410	ZNF512B	0.01	sex_combined	synonymous	2862	0.919126	0.0858521	0.325952
392	TRIP10	0.01	sex_combined	synonymous	1971	1.09727	0.0948991	0.32798
1012	HOXC9	0.01	female_only	damaging_missense	105	1.41206	0.353779	0.329402
634	KIF18B	0.01	male_only	damaging_missense	3159	1.07892	0.0779857	0.33002
430	ADAMTS3	0.01	male_only	damaging_missense	1687	1.10683	0.104466	0.331235
157	GPATCH2	0.01	sex_combined	non_coding	21094	0.969774	0.0315991	0.3314
507	DBX1	0.01	male_only	other_missense	619	1.17596	0.167156	0.332226
539	EXOC7	0.01	male_only	pLoF	48	0.379435	1.00017	0.33259
1171	RPRD2	0.01	female_only	non_coding	5354	1.0568	0.0571216	0.333443
357	SLC6A7	0.01	sex_combined	other_missense	4036	1.06609	0.0663399	0.334675
213	KEAP1	0.01	sex_combined	other_missense	5525	0.943755	0.0602042	0.33628
1041	KEAP1	0.01	female_only	other_missense	2993	0.925348	0.0807897	0.336882
244	MLXIPL	0.01	sex_combined	damaging_missense	1073	0.872031	0.143123	0.338703
1065	MFAP5	0.01	female_only	other_missense	595	0.83161	0.192783	0.338835
1051	KIF1B	0.01	female_only	non_coding	31858	1.02554	0.0264373	0.34007
1107	PKD1	0.01	female_only	other_missense	42501	0.974978	0.0267689	0.343821
463	BIN1	0.01	male_only	non_coding	18002	0.966645	0.0359578	0.34545
185	HOXC9	0.01	sex_combined	pLoF	78	0.513612	0.707196	0.346115
782	SMIM12	0.01	male_only	synonymous	67	1.52404	0.447498	0.346397
595	HOXC9	0.01	male_only	non_coding	760	0.848532	0.174511	0.346611
958	FBN2	0.01	female_only	damaging_missense	3971	0.935851	0.0708165	0.349169
1021	IFFO2	0.01	female_only	non_coding	9309	0.957572	0.0463484	0.349582
218	KIF18B	0.01	sex_combined	synonymous	10779	1.03946	0.0415473	0.351553
9	ABCC10	0.01	sex_combined	other_missense	17600	0.968448	0.0344281	0.35173
1095	PCSK1	0.01	female_only	other_missense	1944	1.09094	0.0935019	0.35193
659	MLXIPL	0.01	male_only	pLoF	58	0.39489	1.00014	0.352881
363	SLTM	0.01	sex_combined	other_missense	4368	0.938246	0.0686876	0.353401
951	EXOC7	0.01	female_only	other_missense	1842	0.908685	0.103282	0.353852
875	ATP13A1	0.01	female_only	pLoF	68	1.46012	0.408483	0.354112
393	TRIP10	0.01	sex_combined	other_missense	3175	1.07129	0.0744326	0.354866
303	PLIN1	0.01	sex_combined	other_missense	13637	1.03526	0.0375684	0.356379
1191	SLTM	0.01	female_only	other_missense	2383	0.919058	0.0915595	0.356594
911	CRYBG3	0.01	female_only	pLoF	316	1.22304	0.218644	0.357135
447	APBA1	0.01	male_only	other_missense	1452	1.1088	0.112521	0.358713
760	RPRD2	0.01	male_only	damaging_missense	1060	0.874492	0.146439	0.359762
267	PCSK1	0.01	sex_combined	other_missense	3480	1.06752	0.0715474	0.361115
866	APOM	0.01	female_only	synonymous	519	0.830108	0.20444	0.362411
196	IFFO2	0.01	sex_combined	damaging_missense	620	0.844344	0.185896	0.362738
62	CLK3	0.01	sex_combined	synonymous	1913	1.08838	0.0932409	0.363747
328	RHOJ	0.01	sex_combined	damaging_missense	6571	1.04927	0.0532446	0.366371
212	KEAP1	0.01	sex_combined	synonymous	9898	1.04022	0.0436831	0.366729
998	HECTD4	0.01	female_only	synonymous	11555	0.962654	0.042302	0.368259
1180	SLC12A5	0.01	female_only	damaging_missense	616	1.15316	0.158584	0.36886
94	DBX1	0.01	sex_combined	damaging_missense	288	1.22113	0.223798	0.372041
1039	KEAP1	0.01	female_only	non_coding	2457	1.07783	0.0840245	0.372369
703	PLCB4	0.01	male_only	non_coding	9091	0.956804	0.0495157	0.372521
20	AFF3	0.01	sex_combined	synonymous	11540	0.963027	0.0422918	0.373039
266	PCSK1	0.01	sex_combined	synonymous	2709	0.924411	0.0884358	0.374133
833	ABCA1	0.01	female_only	pLoF	176	1.27878	0.277661	0.375812
112	EI24	0.01	sex_combined	damaging_missense	65	1.48525	0.447342	0.376535
814	UBR2	0.01	male_only	damaging_missense	345	1.21899	0.22405	0.376783
31	APBA1	0.01	sex_combined	non_coding	12091	1.03555	0.039831	0.380428
638	KIF1B	0.01	male_only	synonymous	4139	1.06225	0.0689701	0.381268
488	CPM	0.01	male_only	synonymous	228	0.747447	0.333613	0.382912
45	ATP13A1	0.01	sex_combined	other_missense	7979	0.957152	0.0502933	0.383891
597	HOXC9	0.01	male_only	other_missense	226	1.27237	0.277735	0.385774
727	PPARG	0.01	male_only	non_coding	3243	0.931186	0.0823049	0.386352
423	ABCC10	0.01	male_only	other_missense	7898	0.955164	0.0530973	0.387631
655	MLXIPL	0.01	male_only	non_coding	10086	0.960337	0.0469184	0.388367
763	SLC12A5	0.01	male_only	non_coding	28649	0.97472	0.0297118	0.388803
422	ABCC10	0.01	male_only	synonymous	2651	1.07495	0.0840071	0.389604
301	PLIN1	0.01	sex_combined	non_coding	8892	1.0397	0.0455207	0.392357
797	STAB1	0.01	male_only	pLoF	614	0.845153	0.196722	0.392437
295	PLD1	0.01	sex_combined	non_coding	24427	0.975288	0.0293089	0.393236
1221	TRIP10	0.01	female_only	other_missense	1750	1.08788	0.0987446	0.393646
1024	IFFO2	0.01	female_only	damaging_missense	350	0.81301	0.242813	0.393906
613	INHBE	0.01	male_only	non_coding	299	0.781966	0.288964	0.3947
809	TRIP10	0.01	male_only	pLoF	62	1.53074	0.500257	0.394736
70	COL5A3	0.01	sex_combined	damaging_missense	2035	1.08211	0.0933456	0.397919
895	COL5A3	0.01	female_only	non_coding	42394	0.979677	0.0243161	0.398448
29	ANKRD12	0.01	sex_combined	pLoF	253	1.2351	0.25016	0.398628
827	ZNF512B	0.01	male_only	pLoF	32	0.431803	1.00019	0.401119
127	FBN2	0.01	sex_combined	non_coding	57241	0.98285	0.0206527	0.402247
163	GPR151	0.01	sex_combined	non_coding	6839	0.955745	0.0540508	0.402345
134	FXYD5	0.01	sex_combined	synonymous	712	0.869581	0.166886	0.402388
698	PKP4	0.01	male_only	synonymous	3275	1.06686	0.0773527	0.402737
478	CLK3	0.01	male_only	damaging_missense	392	0.805955	0.25861	0.404178
633	KIF18B	0.01	male_only	other_missense	5774	0.950429	0.0611347	0.405616
247	MMACHC	0.01	sex_combined	non_coding	22168	0.975021	0.0304522	0.406145
1027	INHBE	0.01	female_only	non_coding	415	0.830385	0.223886	0.406435
291	PLCB4	0.01	sex_combined	other_missense	6325	0.954541	0.0560839	0.406789
489	CPM	0.01	male_only	other_missense	1202	1.10391	0.11933	0.407423
1148	PTPRG	0.01	female_only	synonymous	5079	1.05072	0.0598973	0.408807
643	MC4R	0.01	male_only	non_coding	1510	1.09654	0.111793	0.409741
397	UBR2	0.01	sex_combined	non_coding	49658	0.982423	0.0215149	0.409818
302	PLIN1	0.01	sex_combined	synonymous	3539	0.939489	0.075832	0.410439
253	MYCBP2	0.01	sex_combined	non_coding	76480	1.0152	0.0183439	0.410762
1192	SLTM	0.01	female_only	damaging_missense	428	0.83196	0.223911	0.411288
355	SLC6A7	0.01	sex_combined	non_coding	25495	1.02336	0.0281469	0.412051
657	MLXIPL	0.01	male_only	other_missense	5757	0.950649	0.0617684	0.41258
940	EI24	0.01	female_only	damaging_missense	35	1.60324	0.577543	0.413758
469	BLTP1	0.01	male_only	non_coding	72125	1.0209	0.0253647	0.414767
970	GABRA5	0.01	female_only	damaging_missense	95	1.36118	0.378212	0.414904
416	ABCA1	0.01	male_only	synonymous	4281	0.944266	0.0704679	0.415753
652	MFAP5	0.01	male_only	damaging_missense	689	0.857267	0.189415	0.416182
993	GPR151	0.01	female_only	other_missense	1278	1.09684	0.113804	0.416651
884	BLTP1	0.01	female_only	synonymous	7084	0.957275	0.0541902	0.420382
1150	PTPRG	0.01	female_only	damaging_missense	8809	0.962422	0.0475679	0.420696
953	EXOC7	0.01	female_only	pLoF	69	1.43275	0.447438	0.421579
140	GABRA5	0.01	sex_combined	synonymous	6222	1.04502	0.0548218	0.421814
71	COL5A3	0.01	sex_combined	pLoF	377	0.817983	0.250193	0.421956
1013	HOXC9	0.01	female_only	pLoF	43	0.448059	1.00015	0.422142
811	UBR2	0.01	male_only	non_coding	22587	0.974059	0.0327484	0.422217
819	UBR3	0.01	male_only	other_missense	2141	0.921932	0.101325	0.422429
818	UBR3	0.01	male_only	synonymous	2465	1.07447	0.0896729	0.423149
123	EXOC7	0.01	sex_combined	other_missense	3333	0.940064	0.0772101	0.423413
907	CRYBG3	0.01	female_only	non_coding	6273	1.04356	0.0536035	0.426342
75	CPM	0.01	sex_combined	other_missense	2705	1.06464	0.0789822	0.427761
56	BLTP1	0.01	sex_combined	synonymous	12798	0.967891	0.0412011	0.428297
1120	PLCB4	0.01	female_only	damaging_missense	582	0.860913	0.189316	0.428902
815	UBR2	0.01	male_only	pLoF	46	0.454111	1.00016	0.429945
421	ABCC10	0.01	male_only	non_coding	28090	0.97642	0.0303303	0.431421
949	EXOC7	0.01	female_only	non_coding	32849	1.02057	0.0259511	0.432622
424	ABCC10	0.01	male_only	damaging_missense	3030	1.06437	0.079613	0.433288
158	GPATCH2	0.01	sex_combined	synonymous	9021	1.03662	0.0459336	0.433624
914	CTXN2	0.01	female_only	synonymous	44	1.47929	0.500181	0.433718
596	HOXC9	0.01	male_only	synonymous	1209	1.09907	0.121019	0.43503
513	DENND5B	0.01	male_only	other_missense	3858	0.94403	0.0740984	0.436973
1156	RHOJ	0.01	female_only	damaging_missense	3561	1.05625	0.0704935	0.437582
304	PLIN1	0.01	sex_combined	damaging_missense	1325	1.09137	0.11282	0.438329
909	CRYBG3	0.01	female_only	other_missense	23744	1.02348	0.0299643	0.438628
559	GIGYF1	0.01	male_only	non_coding	22623	0.974959	0.0327801	0.439139
695	PKD1	0.01	male_only	pLoF	60	1.46829	0.500467	0.442798
1220	TRIP10	0.01	female_only	synonymous	1116	1.10031	0.124585	0.442897
479	CLK3	0.01	male_only	pLoF	37	1.55577	0.577617	0.444174
651	MFAP5	0.01	male_only	other_missense	477	0.842706	0.223995	0.444855
259	OPN1LW	0.01	sex_combined	non_coding	7114	0.960251	0.0532506	0.446239
1019	HPDL	0.01	female_only	pLoF	56	0.583951	0.707248	0.446891
194	IFFO2	0.01	sex_combined	synonymous	2459	1.06638	0.0846148	0.447488
1214	TOX4	0.01	female_only	synonymous	1328	1.09024	0.113787	0.447675
85	CTXN2	0.01	sex_combined	non_coding	6205	1.04208	0.0544281	0.44885
795	STAB1	0.01	male_only	other_missense	12753	1.03215	0.0418382	0.449462
669	MYCBP2	0.01	male_only	other_missense	7410	1.04071	0.0529179	0.45078
764	SLC12A5	0.01	male_only	synonymous	2093	1.07393	0.094656	0.451129
497	CRYBG3	0.01	male_only	pLoF	261	1.20733	0.250436	0.451843
658	MLXIPL	0.01	male_only	damaging_missense	476	0.849364	0.218639	0.455218
956	FBN2	0.01	female_only	synonymous	6724	0.96029	0.054269	0.455273
1	ABCA1	0.01	sex_combined	non_coding	64722	1.01456	0.0193709	0.455565
571	GPATCH2	0.01	male_only	non_coding	9620	0.964687	0.0481883	0.455628
1193	SLTM	0.01	female_only	pLoF	32	1.53748	0.577544	0.456404
812	UBR2	0.01	male_only	synonymous	3635	0.944942	0.0763479	0.45823
1069	MLXIPL	0.01	female_only	non_coding	12419	1.0295	0.0393322	0.459786
699	PKP4	0.01	male_only	other_missense	4685	0.950722	0.0684913	0.460628
1075	MMACHC	0.01	female_only	non_coding	12191	0.970691	0.0403347	0.460812
898	COL5A3	0.01	female_only	damaging_missense	1101	1.09551	0.123749	0.461019
128	FBN2	0.01	sex_combined	synonymous	12109	0.970343	0.0409032	0.461714
1127	PLD1	0.01	female_only	pLoF	191	1.21716	0.267535	0.462606
274	PDE3B	0.01	sex_combined	damaging_missense	2497	0.936379	0.0898235	0.464274
170	HECTD4	0.01	sex_combined	synonymous	21008	1.02306	0.0312386	0.465551
842	ADAMTS3	0.01	female_only	synonymous	2172	1.06794	0.0901045	0.465668
1063	MFAP5	0.01	female_only	non_coding	6260	1.03974	0.053486	0.466251
574	GPATCH2	0.01	male_only	damaging_missense	348	1.17703	0.224009	0.466841
728	PPARG	0.01	male_only	synonymous	2088	1.07028	0.0933795	0.466992
1057	MC4R	0.01	female_only	non_coding	1794	1.07322	0.0972541	0.467456
718	PLIN1	0.01	male_only	damaging_missense	614	1.12683	0.164907	0.469023
545	FBN2	0.01	male_only	pLoF	40	0.484774	1.0002	0.469109
136	FXYD5	0.01	sex_combined	damaging_missense	412	1.15873	0.204316	0.470882
345	RPRD2	0.01	sex_combined	other_missense	9788	0.967598	0.0456894	0.470962
358	SLC6A7	0.01	sex_combined	damaging_missense	4945	0.95518	0.0640594	0.4741
567	GIPR	0.01	male_only	other_missense	3164	1.05696	0.0774994	0.474711
548	FXYD5	0.01	male_only	synonymous	325	0.825988	0.267574	0.474931
1118	PLCB4	0.01	female_only	synonymous	1482	1.08092	0.109022	0.47539
442	ANKRD12	0.01	male_only	damaging_missense	95	1.33845	0.408507	0.475466
755	RLN1	0.01	male_only	pLoF	25	1.65654	0.70736	0.475509
969	GABRA5	0.01	female_only	other_missense	380	0.848851	0.22978	0.475741
1067	MFAP5	0.01	female_only	pLoF	66	1.37525	0.447442	0.476387
417	ABCA1	0.01	male_only	other_missense	6504	0.959656	0.0579309	0.477171
1093	PCSK1	0.01	female_only	non_coding	9783	1.03174	0.0440249	0.477811
1187	SLC6A7	0.01	female_only	pLoF	113	0.727933	0.447378	0.477832
550	FXYD5	0.01	male_only	damaging_missense	190	1.23737	0.30184	0.480417
141	GABRA5	0.01	sex_combined	other_missense	709	0.887462	0.169273	0.480617
803	TOX4	0.01	male_only	pLoF	14	2.02246	1.0003	0.481369
1011	HOXC9	0.01	female_only	other_missense	278	0.816727	0.288915	0.483474
771	SLC6A7	0.01	male_only	other_missense	1845	1.07236	0.0998667	0.48423
482	COL5A3	0.01	male_only	synonymous	4032	1.04998	0.0702206	0.487353
904	CPM	0.01	female_only	damaging_missense	194	0.793693	0.333561	0.488496
398	UBR2	0.01	sex_combined	synonymous	8014	1.0339	0.0481554	0.488717
5	ABCA1	0.01	sex_combined	pLoF	331	1.16318	0.218431	0.488937
1047	KIF18B	0.01	female_only	other_missense	7014	1.03568	0.0512862	0.494202
236	MFAP5	0.01	sex_combined	synonymous	3198	1.05288	0.0755991	0.495485
1048	KIF18B	0.01	female_only	damaging_missense	3876	0.952766	0.0710588	0.49592
848	AFF3	0.01	female_only	synonymous	6370	1.03711	0.0537463	0.497742
352	SLC12A5	0.01	sex_combined	damaging_missense	1083	1.08868	0.125346	0.497866
310	PLIN4	0.01	sex_combined	damaging_missense	4761	0.957415	0.0642859	0.49844
100	DENND5B	0.01	sex_combined	damaging_missense	1073	0.912643	0.135131	0.498748
946	EIF4A1	0.01	female_only	damaging_missense	82	1.35294	0.447455	0.499322
52	BIN1	0.01	sex_combined	damaging_missense	442	0.862827	0.218401	0.499327
67	COL5A3	0.01	sex_combined	non_coding	77802	0.987791	0.0183017	0.502101
97	DENND5B	0.01	sex_combined	non_coding	35339	1.0166	0.0245255	0.502128
1185	SLC6A7	0.01	female_only	other_missense	2191	1.06122	0.0887605	0.503189
464	BIN1	0.01	male_only	synonymous	1800	1.06944	0.100349	0.503501
13	ADAMTS3	0.01	sex_combined	non_coding	12010	0.972997	0.0409224	0.503538
110	EI24	0.01	sex_combined	synonymous	2042	1.0652	0.0944229	0.503564
1172	RPRD2	0.01	female_only	synonymous	4138	0.955475	0.0681513	0.503933
1112	PKP4	0.01	female_only	synonymous	4026	0.954644	0.0695924	0.504785
553	GABRA5	0.01	male_only	non_coding	1654	0.928166	0.111796	0.504901
921	DBX1	0.01	female_only	other_missense	770	1.10357	0.147848	0.505039
493	CRYBG3	0.01	male_only	non_coding	5349	1.04195	0.061773	0.505856
932	DIDO1	0.01	female_only	synonymous	4862	0.95868	0.0634419	0.505958
871	ATP13A1	0.01	female_only	non_coding	14914	1.02443	0.0364069	0.507301
536	EXOC7	0.01	male_only	synonymous	851	0.900367	0.158736	0.508498
1053	KIF1B	0.01	female_only	other_missense	1909	0.934399	0.102779	0.509144
538	EXOC7	0.01	male_only	damaging_missense	167	0.779123	0.378253	0.509356
1072	MLXIPL	0.01	female_only	damaging_missense	597	0.882554	0.189344	0.509361
549	FXYD5	0.01	male_only	other_missense	494	0.869035	0.213609	0.511089
632	KIF18B	0.01	male_only	synonymous	4792	1.04273	0.0638066	0.511999
551	FXYD5	0.01	male_only	pLoF	8	1.92463	1.00031	0.51277
980	GIPR	0.01	female_only	synonymous	1153	0.918919	0.129567	0.514004
457	ATP13A1	0.01	male_only	non_coding	12307	0.972719	0.0424519	0.514682
283	PKP4	0.01	sex_combined	non_coding	21211	1.02025	0.0307732	0.514714
1035	INSR	0.01	female_only	other_missense	5861	0.962659	0.0584212	0.514779
375	SOX8	0.01	sex_combined	other_missense	8609	1.03041	0.0467543	0.521666
57	BLTP1	0.01	sex_combined	other_missense	14024	0.975032	0.0395002	0.522097
931	DIDO1	0.01	female_only	non_coding	29688	0.98238	0.0277806	0.522231
1203	SOX8	0.01	female_only	other_missense	4692	1.04012	0.061492	0.522338
401	UBR2	0.01	sex_combined	pLoF	106	0.726582	0.500134	0.52306
1147	PTPRG	0.01	female_only	non_coding	29700	1.01761	0.0273551	0.523294
511	DENND5B	0.01	male_only	non_coding	15992	0.976098	0.0379131	0.523411
985	GPATCH2	0.01	female_only	non_coding	11474	0.973683	0.0418592	0.524048
152	GIPR	0.01	sex_combined	synonymous	2139	0.940486	0.096579	0.525223
465	BIN1	0.01	male_only	other_missense	1076	0.91295	0.14348	0.525588
950	EXOC7	0.01	female_only	synonymous	1025	1.08468	0.128617	0.527401
314	PPARG	0.01	sex_combined	synonymous	4640	0.96026	0.0641964	0.527596
1046	KIF18B	0.01	female_only	synonymous	5987	1.03502	0.054751	0.529575
1123	PLD1	0.01	female_only	non_coding	13369	0.975934	0.0387878	0.529971
585	HECTD4	0.01	male_only	other_missense	11168	1.0283	0.0445642	0.531191
467	BIN1	0.01	male_only	pLoF	57	0.642548	0.708067	0.532183
285	PKP4	0.01	sex_combined	other_missense	10610	0.973032	0.0438119	0.532627
802	TOX4	0.01	male_only	damaging_missense	39	1.43271	0.577714	0.533682
160	GPATCH2	0.01	sex_combined	damaging_missense	723	1.1021	0.156413	0.534231
694	PKD1	0.01	male_only	damaging_missense	4608	0.957505	0.0700461	0.535297
339	RLN1	0.01	sex_combined	other_missense	1671	1.06653	0.104021	0.535757
826	ZNF512B	0.01	male_only	damaging_missense	324	1.15163	0.229886	0.539141
967	GABRA5	0.01	female_only	non_coding	1987	1.05915	0.093855	0.540327
505	DBX1	0.01	male_only	non_coding	3011	1.04994	0.0802503	0.543651
1073	MLXIPL	0.01	female_only	pLoF	71	1.31176	0.447421	0.54417
554	GABRA5	0.01	male_only	synonymous	2819	1.05151	0.0828447	0.544316
619	INSR	0.01	male_only	non_coding	16937	1.02229	0.0363914	0.544606
813	UBR2	0.01	male_only	other_missense	2508	0.94621	0.0915229	0.545761
806	TRIP10	0.01	male_only	synonymous	855	1.0925	0.146504	0.545925
905	CPM	0.01	female_only	pLoF	37	1.41217	0.577538	0.550121
849	AFF3	0.01	female_only	other_missense	3178	1.04571	0.0754286	0.553497
743	RHOJ	0.01	male_only	pLoF	36	0.553929	1.00015	0.554769
265	PCSK1	0.01	sex_combined	non_coding	17899	0.980212	0.0338917	0.555383
197	IFFO2	0.01	sex_combined	pLoF	31	0.5545	1.00008	0.555433
383	STAB1	0.01	sex_combined	pLoF	1448	0.933668	0.116674	0.556359
440	ANKRD12	0.01	male_only	synonymous	6349	1.03351	0.0561996	0.557588
686	PDE3B	0.01	male_only	synonymous	1462	0.931007	0.12194	0.557703
615	INHBE	0.01	male_only	other_missense	2602	0.949522	0.0888914	0.560101
893	CLK3	0.01	female_only	pLoF	34	0.559188	1.00011	0.561104
1022	IFFO2	0.01	female_only	synonymous	1412	1.066	0.110312	0.562319
1159	RIF1	0.01	female_only	non_coding	11888	0.976576	0.0410505	0.563669
723	PLIN4	0.01	male_only	other_missense	8079	0.970228	0.0524198	0.564225
581	GPR151	0.01	male_only	pLoF	2910	0.952396	0.0848058	0.565201
757	RPRD2	0.01	male_only	non_coding	4476	0.961809	0.0682837	0.568502
454	APOM	0.01	male_only	damaging_missense	131	0.775212	0.447443	0.56932
939	EI24	0.01	female_only	other_missense	583	0.899618	0.186039	0.569615
364	SLTM	0.01	sex_combined	damaging_missense	768	0.911025	0.164616	0.571343
292	PLCB4	0.01	sex_combined	damaging_missense	1023	0.924844	0.138926	0.573854
356	SLC6A7	0.01	sex_combined	synonymous	4129	1.03817	0.0666112	0.573904
897	COL5A3	0.01	female_only	other_missense	6256	1.03147	0.0551391	0.574214
709	PLD1	0.01	male_only	non_coding	11058	0.975307	0.0447491	0.576335
1141	PPARG	0.01	female_only	non_coding	4052	1.0377	0.0666529	0.578704
257	MYCBP2	0.01	sex_combined	pLoF	109	1.23334	0.378165	0.579176
104	DIDO1	0.01	sex_combined	synonymous	8805	0.974048	0.0476683	0.581214
557	GABRA5	0.01	male_only	pLoF	14	1.73616	1.00024	0.58126
886	BLTP1	0.01	female_only	damaging_missense	2696	1.0468	0.083052	0.581806
861	APBA1	0.01	female_only	other_missense	1722	0.943982	0.104829	0.582373
161	GPATCH2	0.01	sex_combined	pLoF	185	0.812427	0.378086	0.582716
879	BIN1	0.01	female_only	other_missense	1289	1.06666	0.117615	0.583224
413	ZNF512B	0.01	sex_combined	pLoF	77	1.25068	0.408395	0.583882
855	ANKRD12	0.01	female_only	other_missense	4935	0.966471	0.0626516	0.586205
436	AFF3	0.01	male_only	damaging_missense	279	1.14604	0.250415	0.586215
166	GPR151	0.01	sex_combined	damaging_missense	42	1.36927	0.577461	0.586278
1071	MLXIPL	0.01	female_only	other_missense	6938	1.02839	0.0515477	0.587125
844	ADAMTS3	0.01	female_only	damaging_missense	1883	0.945313	0.103717	0.587655
1178	SLC12A5	0.01	female_only	synonymous	2612	0.955484	0.0841707	0.588502
544	FBN2	0.01	male_only	damaging_missense	3239	0.957378	0.0811425	0.591412
729	PPARG	0.01	male_only	other_missense	238	1.15388	0.267585	0.592725
1151	PTPRG	0.01	female_only	pLoF	76	1.2703	0.447438	0.592845
111	EI24	0.01	sex_combined	other_missense	1065	1.07129	0.129368	0.594524
281	PKD1	0.01	sex_combined	pLoF	131	1.2067	0.353806	0.595379
230	MC4R	0.01	sex_combined	synonymous	574	0.90463	0.18917	0.596226
381	STAB1	0.01	sex_combined	other_missense	28096	0.985505	0.0277966	0.599386
625	KEAP1	0.01	male_only	non_coding	2064	1.05156	0.0961772	0.601145
273	PDE3B	0.01	sex_combined	other_missense	14136	0.980505	0.0376679	0.601205
466	BIN1	0.01	male_only	damaging_missense	205	0.831583	0.35383	0.602211
58	BLTP1	0.01	sex_combined	damaging_missense	4928	0.967194	0.0643593	0.604264
338	RLN1	0.01	sex_combined	synonymous	5410	1.03069	0.0587633	0.606965
668	MYCBP2	0.01	male_only	synonymous	4221	1.03618	0.0691711	0.607362
608	IFFO2	0.01	male_only	synonymous	1047	1.06986	0.131911	0.608706
333	RIF1	0.01	sex_combined	other_missense	17154	0.982585	0.0343425	0.608949
650	MFAP5	0.01	male_only	synonymous	1433	1.06014	0.11464	0.610457
943	EIF4A1	0.01	female_only	non_coding	19838	0.983761	0.0321948	0.611075
1157	RHOJ	0.01	female_only	pLoF	36	1.3401	0.577522	0.612225
17	ADAMTS3	0.01	sex_combined	pLoF	87	0.77718	0.5001	0.614215
382	STAB1	0.01	sex_combined	damaging_missense	4374	0.96667	0.0672508	0.614228
989	GPATCH2	0.01	female_only	pLoF	105	0.777188	0.500177	0.614283
395	TRIP10	0.01	sex_combined	pLoF	145	0.814743	0.408365	0.615869
919	DBX1	0.01	female_only	non_coding	3798	0.965394	0.0703144	0.616453
1197	SMIM12	0.01	female_only	other_missense	109	0.799405	0.447382	0.616765
238	MFAP5	0.01	sex_combined	damaging_missense	1442	1.05915	0.115016	0.617305
153	GIPR	0.01	sex_combined	other_missense	6991	0.973851	0.0530468	0.617425
214	KEAP1	0.01	sex_combined	damaging_missense	173	1.17104	0.316359	0.617711
837	ABCC10	0.01	female_only	other_missense	9702	0.977768	0.0452275	0.619115
187	HPDL	0.01	sex_combined	non_coding	27765	1.01352	0.0270297	0.619185
710	PLD1	0.01	male_only	synonymous	860	0.924172	0.15867	0.619198
621	INSR	0.01	male_only	other_missense	4931	1.03281	0.0650221	0.619507
640	KIF1B	0.01	male_only	damaging_missense	659	0.912561	0.186226	0.623184
1058	MC4R	0.01	female_only	synonymous	329	0.884394	0.250257	0.623492
770	SLC6A7	0.01	male_only	synonymous	1879	1.05122	0.101845	0.623783
10	ABCC10	0.01	sex_combined	damaging_missense	6749	0.974055	0.0539593	0.626141
1102	PDE3B	0.01	female_only	damaging_missense	1344	1.05601	0.112345	0.627616
1149	PTPRG	0.01	female_only	other_missense	4272	1.03213	0.0653082	0.62821
508	DBX1	0.01	male_only	damaging_missense	139	0.821588	0.408527	0.630491
121	EXOC7	0.01	sex_combined	non_coding	59806	0.990556	0.0197886	0.631568
251	MMACHC	0.01	sex_combined	pLoF	652	1.08045	0.162448	0.633852
1138	PLIN4	0.01	female_only	damaging_missense	2672	1.03931	0.081237	0.635066
1210	STAB1	0.01	female_only	damaging_missense	2392	0.95833	0.089696	0.635123
968	GABRA5	0.01	female_only	synonymous	3403	1.03526	0.0731346	0.635598
250	MMACHC	0.01	sex_combined	damaging_missense	1032	1.06544	0.1339	0.635947
1076	MMACHC	0.01	female_only	synonymous	472	0.90975	0.200402	0.636944
568	GIPR	0.01	male_only	damaging_missense	848	0.928779	0.156738	0.637363
275	PDE3B	0.01	sex_combined	pLoF	820	0.926438	0.162457	0.638118
599	HOXC9	0.01	male_only	pLoF	35	0.625308	1.00018	0.638764
205	INSR	0.01	sex_combined	non_coding	37552	1.01123	0.0238704	0.640022
831	ABCA1	0.01	female_only	other_missense	7917	1.02321	0.0490883	0.640242
39	APOM	0.01	sex_combined	other_missense	2056	1.04597	0.0962014	0.640395
1016	HPDL	0.01	female_only	synonymous	474	1.09384	0.192823	0.64182
412	ZNF512B	0.01	sex_combined	damaging_missense	699	1.07641	0.158374	0.641988
1234	UBR3	0.01	female_only	damaging_missense	314	0.887128	0.258495	0.643134
1196	SMIM12	0.01	female_only	synonymous	83	0.766197	0.577523	0.644702
602	HPDL	0.01	male_only	synonymous	389	0.897005	0.236083	0.645224
369	SMIM12	0.01	sex_combined	other_missense	190	0.85785	0.333455	0.645653
725	PLIN4	0.01	male_only	pLoF	1146	1.063	0.133247	0.646585
437	AFF3	0.01	male_only	pLoF	15	1.58101	1.00025	0.64699
860	APBA1	0.01	female_only	synonymous	4591	1.02891	0.0624082	0.647952
165	GPR151	0.01	sex_combined	other_missense	2298	1.04135	0.0887939	0.648157
857	ANKRD12	0.01	female_only	pLoF	133	0.830045	0.408444	0.648347
646	MC4R	0.01	male_only	damaging_missense	32	0.633891	1.00013	0.648519
883	BLTP1	0.01	female_only	non_coding	87191	0.990105	0.0218913	0.64966
880	BIN1	0.01	female_only	damaging_missense	237	0.882317	0.277612	0.651987
221	KIF18B	0.01	sex_combined	pLoF	97	0.798631	0.500105	0.652987
1064	MFAP5	0.01	female_only	synonymous	1765	1.04625	0.100588	0.653093
19	AFF3	0.01	sex_combined	non_coding	41899	0.989798	0.0228747	0.653954
736	PTPRG	0.01	male_only	damaging_missense	7802	1.02322	0.0515406	0.656005
962	FXYD5	0.01	female_only	synonymous	387	0.90942	0.213523	0.656556
1198	SMIM12	0.01	female_only	damaging_missense	70	1.19807	0.40858	0.658281
471	BLTP1	0.01	male_only	other_missense	6335	1.02637	0.0589049	0.658568
526	EI24	0.01	male_only	damaging_missense	30	1.36466	0.707408	0.660301
76	CPM	0.01	sex_combined	damaging_missense	357	0.90198	0.235868	0.661839
693	PKD1	0.01	male_only	other_missense	34758	0.9866	0.0308582	0.66198
872	ATP13A1	0.01	female_only	synonymous	5157	1.02616	0.0591093	0.662237
49	BIN1	0.01	sex_combined	non_coding	39774	1.01021	0.0232764	0.66261
845	ADAMTS3	0.01	female_only	pLoF	43	0.735497	0.707302	0.664042
1144	PPARG	0.01	female_only	damaging_missense	68	0.77858	0.577544	0.664755
957	FBN2	0.01	female_only	other_missense	15093	1.01592	0.0365448	0.665524
1070	MLXIPL	0.01	female_only	synonymous	4299	1.02795	0.0642489	0.667927
331	RIF1	0.01	sex_combined	non_coding	22049	0.986921	0.0306915	0.667966
225	KIF1B	0.01	sex_combined	other_missense	3598	0.968397	0.0750949	0.668918
131	FBN2	0.01	sex_combined	pLoF	91	0.80787	0.500136	0.669677
1130	PLIN1	0.01	female_only	synonymous	1895	1.04185	0.0964172	0.670702
635	KIF18B	0.01	male_only	pLoF	31	0.654372	1.00029	0.671598
1225	UBR2	0.01	female_only	non_coding	27071	0.987975	0.0285416	0.671662
742	RHOJ	0.01	male_only	damaging_missense	3010	1.03497	0.0812618	0.672265
28	ANKRD12	0.01	sex_combined	damaging_missense	208	1.12948	0.288831	0.673352
609	IFFO2	0.01	male_only	other_missense	1597	0.952859	0.114662	0.673652
387	TOX4	0.01	sex_combined	other_missense	4299	0.971836	0.0679439	0.674145
794	STAB1	0.01	male_only	synonymous	5605	0.974376	0.0619588	0.67525
607	IFFO2	0.01	male_only	non_coding	7736	0.978249	0.0527212	0.676589
1103	PDE3B	0.01	female_only	pLoF	456	0.915137	0.213523	0.677903
788	SOX8	0.01	male_only	synonymous	4295	0.971144	0.0708063	0.679222
115	EIF4A1	0.01	sex_combined	non_coding	36333	0.990042	0.0242274	0.679558
232	MC4R	0.01	sex_combined	damaging_missense	79	0.788138	0.57743	0.68011
604	HPDL	0.01	male_only	damaging_missense	41	0.74725	0.707318	0.680401
209	INSR	0.01	sex_combined	pLoF	119	1.16845	0.378106	0.680539
592	HERC1	0.01	male_only	damaging_missense	1279	1.05107	0.122102	0.683316
418	ABCA1	0.01	male_only	damaging_missense	1250	0.947571	0.132093	0.683497
319	PTPRG	0.01	sex_combined	non_coding	54171	1.00849	0.0207481	0.683636
145	GIGYF1	0.01	sex_combined	non_coding	49388	0.991261	0.0215408	0.683654
453	APOM	0.01	male_only	other_missense	942	1.05959	0.143537	0.686766
1037	INSR	0.01	female_only	pLoF	66	1.22342	0.500239	0.686873
7	ABCC10	0.01	sex_combined	non_coding	61847	0.992083	0.0198202	0.688389
64	CLK3	0.01	sex_combined	damaging_missense	828	0.938706	0.158374	0.689605
661	MMACHC	0.01	male_only	non_coding	9977	0.981662	0.0464462	0.690278
1009	HOXC9	0.01	female_only	non_coding	889	1.05751	0.140439	0.690494
325	RHOJ	0.01	sex_combined	non_coding	8214	0.980861	0.0486716	0.691334
296	PLD1	0.01	sex_combined	synonymous	1914	0.960793	0.101376	0.693188
53	BIN1	0.01	sex_combined	pLoF	108	1.16092	0.378708	0.693578
343	RPRD2	0.01	sex_combined	non_coding	9830	1.01738	0.0438094	0.694139
913	CTXN2	0.01	female_only	non_coding	3397	0.971161	0.0744758	0.694379
484	COL5A3	0.01	male_only	damaging_missense	934	1.05667	0.142217	0.698332
641	KIF1B	0.01	male_only	pLoF	31	1.31341	0.707341	0.699924
765	SLC12A5	0.01	male_only	other_missense	1256	0.952126	0.128777	0.703238
847	AFF3	0.01	female_only	non_coding	22979	0.988493	0.0303964	0.703388
445	APBA1	0.01	male_only	non_coding	5388	0.976438	0.0626945	0.70371
964	FXYD5	0.01	female_only	damaging_missense	222	1.11127	0.277611	0.703904
441	ANKRD12	0.01	male_only	other_missense	4017	1.0272	0.0708524	0.704867
69	COL5A3	0.01	sex_combined	other_missense	11418	1.01597	0.0418518	0.705006
1132	PLIN1	0.01	female_only	damaging_missense	711	1.06012	0.154713	0.705919
627	KEAP1	0.01	male_only	other_missense	2532	0.966986	0.0902963	0.710047
807	TRIP10	0.01	male_only	other_missense	1425	1.04296	0.113303	0.710462
820	UBR3	0.01	male_only	damaging_missense	252	1.10415	0.267601	0.711214
787	SOX8	0.01	male_only	non_coding	5126	1.02358	0.0631603	0.712143
1133	PLIN1	0.01	female_only	pLoF	367	1.08101	0.213499	0.715234
1161	RIF1	0.01	female_only	other_missense	9322	0.983571	0.0455159	0.715891
118	EIF4A1	0.01	sex_combined	damaging_missense	152	1.13716	0.353709	0.716307
146	GIGYF1	0.01	sex_combined	synonymous	4922	1.023	0.0627649	0.717137
891	CLK3	0.01	female_only	other_missense	576	1.06513	0.177136	0.721699
1238	ZNF512B	0.01	female_only	synonymous	1499	1.03987	0.110332	0.723073
910	CRYBG3	0.01	female_only	damaging_missense	261	0.906353	0.277616	0.723201
691	PKD1	0.01	male_only	non_coding	26464	0.988182	0.0336143	0.723597
425	ABCC10	0.01	male_only	pLoF	133	1.13324	0.353886	0.723744
825	ZNF512B	0.01	male_only	other_missense	4139	0.975386	0.0706816	0.724395
321	PTPRG	0.01	sex_combined	other_missense	7775	0.982446	0.050665	0.726675
1239	ZNF512B	0.01	female_only	other_missense	5183	1.02078	0.0594674	0.729486
830	ABCA1	0.01	female_only	synonymous	5201	1.02073	0.0600234	0.732479
903	CPM	0.01	female_only	other_missense	1503	1.03626	0.105374	0.735326
777	SLTM	0.01	male_only	other_missense	1985	0.965538	0.103909	0.735739
752	RLN1	0.01	male_only	synonymous	2519	0.970275	0.0899138	0.737163
520	DIDO1	0.01	male_only	damaging_missense	600	0.940716	0.183147	0.738614
1106	PKD1	0.01	female_only	synonymous	28158	0.989957	0.0304043	0.739906
124	EXOC7	0.01	sex_combined	damaging_missense	362	1.07436	0.21843	0.74262
77	CPM	0.01	sex_combined	pLoF	61	0.827303	0.577441	0.742671
610	IFFO2	0.01	male_only	damaging_missense	270	0.910064	0.288992	0.74435
435	AFF3	0.01	male_only	other_missense	2651	0.971882	0.0883853	0.746929
261	OPN1LW	0.01	sex_combined	other_missense	3713	0.977115	0.0719624	0.74767
1079	MMACHC	0.01	female_only	pLoF	351	0.929612	0.22971	0.750683
181	HOXC9	0.01	sex_combined	non_coding	1649	0.966362	0.109399	0.754458
793	STAB1	0.01	male_only	non_coding	32041	1.00912	0.0290452	0.754649
1184	SLC6A7	0.01	female_only	synonymous	2250	1.02783	0.0880698	0.755269
368	SMIM12	0.01	sex_combined	synonymous	150	1.11571	0.353679	0.756884
1085	MYCBP2	0.01	female_only	pLoF	65	0.837117	0.577721	0.758275
944	EIF4A1	0.01	female_only	synonymous	632	0.947765	0.174462	0.758454
405	UBR3	0.01	sex_combined	other_missense	4801	0.980412	0.0644382	0.758842
527	EI24	0.01	male_only	pLoF	17	1.35944	1.00026	0.758847
926	DENND5B	0.01	female_only	synonymous	5169	1.01852	0.0598332	0.759132
1119	PLCB4	0.01	female_only	other_missense	3454	1.02214	0.0720847	0.761267
751	RLN1	0.01	male_only	non_coding	425	1.06665	0.21359	0.762574
573	GPATCH2	0.01	male_only	other_missense	2723	1.02608	0.0857848	0.764126
1162	RIF1	0.01	female_only	damaging_missense	2431	0.974271	0.0871601	0.764894
391	TRIP10	0.01	sex_combined	non_coding	50472	1.00634	0.0211417	0.765035
334	RIF1	0.01	sex_combined	damaging_missense	4418	0.980543	0.0659533	0.765759
867	APOM	0.01	female_only	other_missense	1114	1.03917	0.129646	0.76697
44	ATP13A1	0.01	sex_combined	synonymous	9436	1.01341	0.0450045	0.767253
22	AFF3	0.01	sex_combined	damaging_missense	619	1.05207	0.171751	0.767583
629	KEAP1	0.01	male_only	pLoF	18	1.33974	1.00028	0.769987
195	IFFO2	0.01	sex_combined	other_missense	3504	0.978453	0.0745811	0.770237
1233	UBR3	0.01	female_only	other_missense	2660	1.02454	0.0835107	0.771611
722	PLIN4	0.01	male_only	synonymous	10495	1.01314	0.0450012	0.77182
373	SOX8	0.01	sex_combined	non_coding	11227	1.01208	0.0415405	0.772465
644	MC4R	0.01	male_only	synonymous	245	0.920032	0.288991	0.773037
928	DENND5B	0.01	female_only	damaging_missense	566	1.05005	0.169457	0.773201
747	RIF1	0.01	male_only	other_missense	7832	0.985058	0.0523357	0.773612
681	PCSK1	0.01	male_only	other_missense	1536	1.03248	0.11116	0.773662
938	EI24	0.01	female_only	synonymous	1098	0.962878	0.13175	0.774015
712	PLD1	0.01	male_only	damaging_missense	3139	1.02318	0.0798634	0.774193
494	CRYBG3	0.01	male_only	synonymous	2172	0.972799	0.0985238	0.779545
590	HERC1	0.01	male_only	synonymous	7071	1.01522	0.0542834	0.780823
322	PTPRG	0.01	sex_combined	damaging_missense	16611	0.990394	0.0349486	0.782408
2	ABCA1	0.01	sex_combined	synonymous	9482	0.987524	0.0456897	0.783494
433	AFF3	0.01	male_only	non_coding	18920	0.990559	0.0347412	0.784821
1084	MYCBP2	0.01	female_only	damaging_missense	732	0.956123	0.164928	0.785585
117	EIF4A1	0.01	sex_combined	other_missense	251	0.92445	0.288847	0.785649
753	RLN1	0.01	male_only	other_missense	786	0.956183	0.164891	0.785829
431	ADAMTS3	0.01	male_only	pLoF	44	0.827291	0.707307	0.788656
1054	KIF1B	0.01	female_only	damaging_missense	830	1.04044	0.147941	0.788699
1215	TOX4	0.01	female_only	other_missense	2371	1.02358	0.0874312	0.789761
575	GPATCH2	0.01	male_only	pLoF	80	0.857563	0.577554	0.790198
1216	TOX4	0.01	female_only	damaging_missense	44	0.829954	0.707252	0.792138
700	PKP4	0.01	male_only	damaging_missense	2072	0.974081	0.0998818	0.792616
685	PDE3B	0.01	male_only	non_coding	4881	0.98305	0.0652411	0.793295
477	CLK3	0.01	male_only	other_missense	473	0.945015	0.218616	0.795871
427	ADAMTS3	0.01	male_only	non_coding	5423	1.01578	0.0608549	0.796983
631	KIF18B	0.01	male_only	non_coding	3544	1.01927	0.0748356	0.798669
680	PCSK1	0.01	male_only	synonymous	1246	1.0327	0.126628	0.799405
579	GPR151	0.01	male_only	other_missense	1020	0.965126	0.142017	0.80263
332	RIF1	0.01	sex_combined	synonymous	9322	0.988558	0.0463921	0.804085
133	FXYD5	0.01	sex_combined	non_coding	26594	0.993126	0.0278241	0.804219
388	TOX4	0.01	sex_combined	damaging_missense	83	1.11719	0.447339	0.804351
16	ADAMTS3	0.01	sex_combined	damaging_missense	3570	1.01839	0.0735911	0.804429
789	SOX8	0.01	male_only	other_missense	3917	1.01772	0.0719926	0.807267
99	DENND5B	0.01	sex_combined	other_missense	8489	1.01151	0.0474638	0.809537
470	BLTP1	0.01	male_only	synonymous	5714	0.984857	0.0634436	0.809938
21	AFF3	0.01	sex_combined	other_missense	5829	1.01365	0.0573709	0.813122
555	GABRA5	0.01	male_only	other_missense	329	0.942975	0.250342	0.814564
790	SOX8	0.01	male_only	damaging_missense	74	0.873553	0.577554	0.814933
1129	PLIN1	0.01	female_only	non_coding	4842	1.0143	0.0610733	0.816113
159	GPATCH2	0.01	sex_combined	other_missense	6047	1.01326	0.0567839	0.816533
892	CLK3	0.01	female_only	damaging_missense	436	1.04754	0.200364	0.816695
1231	UBR3	0.01	female_only	non_coding	16728	1.00806	0.0346397	0.816743
239	MFAP5	0.01	sex_combined	pLoF	120	0.910622	0.408401	0.818672
603	HPDL	0.01	male_only	other_missense	1236	0.970387	0.131937	0.819772
626	KEAP1	0.01	male_only	synonymous	4583	1.01532	0.0668264	0.820069
843	ADAMTS3	0.01	female_only	other_missense	4717	0.985712	0.0637929	0.821519
1049	KIF18B	0.01	female_only	pLoF	66	0.878283	0.577498	0.822181
1101	PDE3B	0.01	female_only	other_missense	7772	1.011	0.0488502	0.822761
796	STAB1	0.01	male_only	damaging_missense	1982	0.977688	0.101645	0.82432
707	PLCB4	0.01	male_only	pLoF	26	0.802607	1.00031	0.826011
305	PLIN1	0.01	sex_combined	pLoF	657	1.03702	0.166882	0.827566
55	BLTP1	0.01	sex_combined	non_coding	159316	1.0036	0.0165709	0.828521
547	FXYD5	0.01	male_only	non_coding	12073	0.990875	0.0424089	0.828869
1042	KEAP1	0.01	female_only	damaging_missense	104	0.907881	0.447395	0.828981
899	COL5A3	0.01	female_only	pLoF	201	0.933972	0.31652	0.829135
415	ABCA1	0.01	male_only	non_coding	29352	0.993695	0.0295617	0.830576
399	UBR2	0.01	sex_combined	other_missense	5500	0.987233	0.0600917	0.83068
614	INHBE	0.01	male_only	synonymous	258	1.05879	0.267576	0.830952
623	INSR	0.01	male_only	pLoF	53	1.12949	0.577611	0.83304
689	PDE3B	0.01	male_only	pLoF	364	0.948632	0.250398	0.833197
327	RHOJ	0.01	sex_combined	other_missense	1746	1.02238	0.105151	0.833273
1227	UBR2	0.01	female_only	other_missense	2992	1.01665	0.0796743	0.835767
945	EIF4A1	0.01	female_only	other_missense	121	0.91901	0.408498	0.836203
80	CRYBG3	0.01	sex_combined	synonymous	4717	0.986937	0.0651555	0.84006
542	FBN2	0.01	male_only	synonymous	5385	0.987528	0.06225	0.840223
717	PLIN1	0.01	male_only	other_missense	6141	0.988326	0.0584375	0.840738
701	PKP4	0.01	male_only	pLoF	61	0.873305	0.707334	0.848116
129	FBN2	0.01	sex_combined	other_missense	27644	1.00521	0.027665	0.851091
249	MMACHC	0.01	sex_combined	other_missense	3496	1.01382	0.0732026	0.851225
532	EIF4A1	0.01	male_only	damaging_missense	70	0.898278	0.577632	0.852668
15	ADAMTS3	0.01	sex_combined	other_missense	8690	0.991138	0.0480045	0.852886
1113	PKP4	0.01	female_only	other_missense	5925	0.989715	0.0570058	0.856095
543	FBN2	0.01	male_only	other_missense	12551	0.992395	0.0423488	0.856939
566	GIPR	0.01	male_only	synonymous	986	0.974348	0.1449	0.857672
1183	SLC6A7	0.01	female_only	non_coding	13886	1.0067	0.0375799	0.858923
27	ANKRD12	0.01	sex_combined	other_missense	8952	0.991922	0.0469309	0.862787
476	CLK3	0.01	male_only	synonymous	869	0.975043	0.146444	0.86298
1003	HERC1	0.01	female_only	non_coding	25145	1.00511	0.0295489	0.863049
496	CRYBG3	0.01	male_only	damaging_missense	182	1.05593	0.31659	0.863514
184	HOXC9	0.01	sex_combined	damaging_missense	197	0.947108	0.316354	0.863612
975	GIGYF1	0.01	female_only	other_missense	6570	1.00929	0.0540824	0.864212
622	INSR	0.01	male_only	damaging_missense	1200	1.02279	0.132038	0.864477
33	APBA1	0.01	sex_combined	other_missense	3174	1.01316	0.0766915	0.864585
1099	PDE3B	0.01	female_only	non_coding	5901	1.00967	0.056449	0.86463
1154	RHOJ	0.01	female_only	synonymous	255	1.04654	0.267613	0.865025
531	EIF4A1	0.01	male_only	other_missense	130	0.93323	0.40854	0.86568
106	DIDO1	0.01	sex_combined	damaging_missense	1287	0.980279	0.119897	0.86806
74	CPM	0.01	sex_combined	synonymous	503	1.03182	0.189193	0.868487
473	BLTP1	0.01	male_only	pLoF	236	1.04872	0.289361	0.869415
1105	PKD1	0.01	female_only	non_coding	31674	1.00472	0.0292275	0.872102
82	CRYBG3	0.01	sex_combined	damaging_missense	443	0.967167	0.208709	0.872917
783	SMIM12	0.01	male_only	other_missense	81	0.923188	0.500232	0.873062
1163	RIF1	0.01	female_only	pLoF	39	0.893939	0.707259	0.874044
593	HERC1	0.01	male_only	pLoF	76	0.912868	0.577606	0.87459
1155	RHOJ	0.01	female_only	other_missense	962	1.02181	0.139112	0.876743
988	GPATCH2	0.01	female_only	damaging_missense	375	1.03445	0.218525	0.876828
207	INSR	0.01	sex_combined	other_missense	10792	0.993327	0.0434528	0.877537
537	EXOC7	0.01	male_only	other_missense	1491	0.982329	0.116261	0.878122
490	CPM	0.01	male_only	damaging_missense	163	1.05245	0.333627	0.878227
178	HERC1	0.01	sex_combined	damaging_missense	2777	1.01258	0.082723	0.879893
1006	HERC1	0.01	female_only	damaging_missense	1498	0.9832	0.112485	0.880271
961	FXYD5	0.01	female_only	non_coding	14521	0.994472	0.0368729	0.880495
850	AFF3	0.01	female_only	damaging_missense	340	0.965678	0.236058	0.882384
344	RPRD2	0.01	sex_combined	synonymous	7507	1.00734	0.0503688	0.884508
506	DBX1	0.01	male_only	synonymous	2204	1.01362	0.093277	0.88467
226	KIF1B	0.01	sex_combined	damaging_missense	1489	0.98347	0.115829	0.885574
835	ABCC10	0.01	female_only	non_coding	33757	1.00376	0.0261873	0.88606
65	CLK3	0.01	sex_combined	pLoF	71	1.07421	0.500098	0.886179
245	MLXIPL	0.01	sex_combined	pLoF	129	0.943355	0.408389	0.886459
973	GIGYF1	0.01	female_only	non_coding	26765	1.00405	0.0285792	0.887411
1229	UBR2	0.01	female_only	pLoF	60	0.921992	0.577588	0.888172
741	RHOJ	0.01	male_only	other_missense	784	1.0227	0.160632	0.888867
1089	OPN1LW	0.01	female_only	other_missense	2871	1.01116	0.0797713	0.889319
561	GIGYF1	0.01	male_only	other_missense	5241	0.991396	0.0630279	0.890947
565	GIPR	0.01	male_only	non_coding	6799	1.00747	0.0552022	0.892763
63	CLK3	0.01	sex_combined	other_missense	1049	1.0187	0.137616	0.892906
772	SLC6A7	0.01	male_only	damaging_missense	2254	1.01256	0.0949634	0.895436
3	ABCA1	0.01	sex_combined	other_missense	14421	0.995117	0.0374472	0.896009
220	KIF18B	0.01	sex_combined	damaging_missense	7035	1.00687	0.0525197	0.896355
1001	HECTD4	0.01	female_only	pLoF	119	1.05464	0.408507	0.896383
475	CLK3	0.01	male_only	non_coding	9111	1.00626	0.0481486	0.89686
243	MLXIPL	0.01	sex_combined	other_missense	12695	0.994917	0.0395722	0.897543
1077	MMACHC	0.01	female_only	other_missense	1919	1.01152	0.0964103	0.905465
778	SLTM	0.01	male_only	damaging_missense	340	1.02877	0.242911	0.907045
562	GIGYF1	0.01	male_only	damaging_missense	1358	1.01402	0.120319	0.907854
706	PLCB4	0.01	male_only	damaging_missense	441	1.02347	0.204534	0.909714
639	KIF1B	0.01	male_only	other_missense	1689	1.01252	0.110012	0.909942
1060	MC4R	0.01	female_only	damaging_missense	47	0.925907	0.707269	0.913327
955	FBN2	0.01	female_only	non_coding	31168	1.00296	0.0272302	0.913597
663	MMACHC	0.01	male_only	other_missense	1577	1.01214	0.112517	0.914577
748	RIF1	0.01	male_only	damaging_missense	1987	0.989453	0.100899	0.916304
277	PKD1	0.01	sex_combined	non_coding	58138	0.997758	0.0220547	0.918939
1240	ZNF512B	0.01	female_only	damaging_missense	375	1.02229	0.218553	0.91966
1111	PKP4	0.01	female_only	non_coding	11517	0.995877	0.0413192	0.920351
367	SMIM12	0.01	sex_combined	non_coding	3662	0.992859	0.0729788	0.921777
719	PLIN1	0.01	male_only	pLoF	290	0.974273	0.267601	0.922409
920	DBX1	0.01	female_only	synonymous	2705	0.992196	0.081286	0.923221
317	PPARG	0.01	sex_combined	pLoF	18	0.000114258	94.3996	0.923397
313	PPARG	0.01	sex_combined	non_coding	7295	0.995052	0.0517904	0.923691
61	CLK3	0.01	sex_combined	non_coding	20339	1.00298	0.0314527	0.924604
179	HERC1	0.01	sex_combined	pLoF	161	0.965707	0.378105	0.926468
41	APOM	0.01	sex_combined	pLoF	17	0.000143555	99.3277	0.929013
297	PLD1	0.01	sex_combined	other_missense	9428	1.00407	0.0456818	0.929124
733	PTPRG	0.01	male_only	non_coding	24471	0.997214	0.0318398	0.930179
1211	STAB1	0.01	female_only	pLoF	834	0.987875	0.144939	0.932923
361	SLTM	0.01	sex_combined	non_coding	15080	1.00303	0.0364468	0.93391
347	RPRD2	0.01	sex_combined	pLoF	5	0.000410192	96.4978	0.935586
934	DIDO1	0.01	female_only	damaging_missense	687	1.01279	0.158619	0.936142
740	RHOJ	0.01	male_only	synonymous	199	0.974827	0.333797	0.939116
406	UBR3	0.01	sex_combined	damaging_missense	566	0.986166	0.185906	0.940269
994	GPR151	0.01	female_only	damaging_missense	22	4.52859e-05	135.279	0.941058
172	HECTD4	0.01	sex_combined	damaging_missense	1742	1.00762	0.103066	0.941257
119	EIF4A1	0.01	sex_combined	pLoF	10	0.00010493	125.975	0.942021
43	ATP13A1	0.01	sex_combined	non_coding	27221	1.00199	0.0276337	0.942529
591	HERC1	0.01	male_only	other_missense	9674	0.996608	0.0476427	0.943144
262	OPN1LW	0.01	sex_combined	damaging_missense	9	9.72457e-05	129.984	0.94334
377	SOX8	0.01	sex_combined	pLoF	10	0.000141322	125.516	0.943697
86	CTXN2	0.01	sex_combined	synonymous	70	0.965541	0.500094	0.944098
1018	HPDL	0.01	female_only	damaging_missense	44	1.58458e-05	157.681	0.944118
529	EIF4A1	0.01	male_only	non_coding	16495	0.997463	0.0367936	0.944958
101	DENND5B	0.01	sex_combined	pLoF	24	3.95294e-05	146.867	0.944965
1124	PLD1	0.01	female_only	synonymous	1054	0.991058	0.131796	0.945665
1121	PLCB4	0.01	female_only	pLoF	39	1.6665e-05	161.804	0.945788
371	SMIM12	0.01	sex_combined	pLoF	3	0.000301716	120.333	0.946292
188	HPDL	0.01	sex_combined	synonymous	863	1.01001	0.149328	0.946846
986	GPATCH2	0.01	female_only	synonymous	4940	1.00406	0.0615172	0.947523
89	CTXN2	0.01	sex_combined	pLoF	15	5.63672e-05	148.767	0.947565
359	SLC6A7	0.01	sex_combined	pLoF	200	1.01927	0.301644	0.949536
874	ATP13A1	0.01	female_only	damaging_missense	2048	1.00566	0.0956199	0.9529
1145	PPARG	0.01	female_only	pLoF	12	4.0313e-05	172.641	0.953261
1031	INHBE	0.01	female_only	pLoF	421	0.988361	0.200396	0.953413
1205	SOX8	0.01	female_only	pLoF	7	0.000153678	151.785	0.953869
929	DENND5B	0.01	female_only	pLoF	14	3.96161e-05	175.25	0.953877
147	GIGYF1	0.01	sex_combined	other_missense	11811	1.00232	0.0410391	0.955042
959	FBN2	0.01	female_only	pLoF	51	1.03308	0.577581	0.955064
326	RHOJ	0.01	sex_combined	synonymous	454	1.01182	0.208777	0.955113
491	CPM	0.01	male_only	pLoF	24	1.67476e-05	198.957	0.95592
518	DIDO1	0.01	male_only	synonymous	3943	0.996039	0.0722472	0.95619
987	GPATCH2	0.01	female_only	other_missense	3324	1.00414	0.0757685	0.95652
1109	PKD1	0.01	female_only	pLoF	71	1.02695	0.500328	0.957605
947	EIF4A1	0.01	female_only	pLoF	5	9.22242e-05	177.101	0.958159
1081	MYCBP2	0.01	female_only	non_coding	41698	1.00127	0.0244167	0.958449
449	APBA1	0.01	male_only	pLoF	47	0.964142	0.707348	0.958827
674	OPN1LW	0.01	male_only	synonymous	159	0.983015	0.333608	0.959046
869	APOM	0.01	female_only	pLoF	11	5.20588e-05	194.506	0.959558
1025	IFFO2	0.01	female_only	pLoF	17	0.950623	1.00022	0.959623
350	SLC12A5	0.01	sex_combined	synonymous	4705	1.00311	0.0628962	0.96067
1090	OPN1LW	0.01	female_only	damaging_missense	9	3.84706e-05	209.302	0.961263
873	ATP13A1	0.01	female_only	other_missense	4393	0.996992	0.0654003	0.963255
937	EI24	0.01	female_only	non_coding	7530	1.00232	0.0502862	0.963273
1096	PCSK1	0.01	female_only	damaging_missense	489	0.990877	0.20032	0.963509
730	PPARG	0.01	male_only	damaging_missense	52	5.52031e-06	265.268	0.963596
1199	SMIM12	0.01	female_only	pLoF	1	0.000358268	174.709	0.963777
88	CTXN2	0.01	sex_combined	damaging_missense	7	3.05051e-05	231.007	0.964099
1033	INSR	0.01	female_only	non_coding	20615	1.0014	0.03163	0.964834
125	EXOC7	0.01	sex_combined	pLoF	117	0.982229	0.408382	0.964978
191	HPDL	0.01	sex_combined	pLoF	102	1.01797	0.408369	0.965218
1175	RPRD2	0.01	female_only	pLoF	2	0.000163683	200.383	0.965299
908	CRYBG3	0.01	female_only	synonymous	2545	0.996382	0.0868723	0.966719
458	ATP13A1	0.01	male_only	synonymous	4279	0.997118	0.0694278	0.966838
1201	SOX8	0.01	female_only	non_coding	6101	1.00224	0.0551543	0.967696
766	SLC12A5	0.01	male_only	damaging_missense	467	0.991835	0.204656	0.968045
923	DBX1	0.01	female_only	pLoF	18	0.961481	1.00029	0.968676
122	EXOC7	0.01	sex_combined	synonymous	1876	1.00391	0.099922	0.968842
219	KIF18B	0.01	sex_combined	other_missense	12788	0.998486	0.0392875	0.969232
271	PDE3B	0.01	sex_combined	non_coding	10782	0.998372	0.0426856	0.969559
916	CTXN2	0.01	female_only	damaging_missense	4	3.5306e-05	268.888	0.969588
611	IFFO2	0.01	male_only	pLoF	14	1.43969e-05	301.082	0.970463
500	CTXN2	0.01	male_only	synonymous	26	6.04459e-06	331.51	0.971085
483	COL5A3	0.01	male_only	other_missense	5162	0.997729	0.0642954	0.971798
917	CTXN2	0.01	female_only	pLoF	5	7.18055e-05	283.994	0.973198
620	INSR	0.01	male_only	synonymous	3928	0.997646	0.0724906	0.974062
1173	RPRD2	0.01	female_only	other_missense	5340	0.998323	0.0598226	0.977621
791	SOX8	0.01	male_only	pLoF	3	4.50502e-05	367.643	0.978283
329	RHOJ	0.01	sex_combined	pLoF	72	0.986898	0.500098	0.978961
37	APOM	0.01	sex_combined	non_coding	10956	0.998897	0.0425005	0.979292
521	DIDO1	0.01	male_only	pLoF	9	2.18449e-05	416.92	0.979465
515	DENND5B	0.01	male_only	pLoF	10	1.65056e-05	438.523	0.979966
241	MLXIPL	0.01	sex_combined	non_coding	22505	0.999245	0.0301382	0.979994
503	CTXN2	0.01	male_only	pLoF	10	6.82567e-06	480.262	0.980241
91	DBX1	0.01	sex_combined	non_coding	6809	1.00131	0.0528819	0.980288
677	OPN1LW	0.01	male_only	pLoF	2	2.27505e-05	434.107	0.980352
761	RPRD2	0.01	male_only	pLoF	3	4.17792e-05	436.368	0.981565
284	PKP4	0.01	sex_combined	synonymous	7301	1.00119	0.0517314	0.981595
533	EIF4A1	0.01	male_only	pLoF	5	1.6448e-05	482.372	0.981781
523	EI24	0.01	male_only	non_coding	6312	0.998685	0.0577588	0.981825
745	RIF1	0.01	male_only	non_coding	10161	1.00103	0.0462285	0.982234
785	SMIM12	0.01	male_only	pLoF	2	3.94416e-05	458.496	0.982354
455	APOM	0.01	male_only	pLoF	6	2.10545e-05	490.193	0.982474
411	ZNF512B	0.01	sex_combined	other_missense	9322	1.00097	0.0455002	0.98293
767	SLC12A5	0.01	male_only	pLoF	3	4.53783e-05	481.002	0.983412
419	ABCA1	0.01	male_only	pLoF	155	1.00732	0.353894	0.983563
856	ANKRD12	0.01	female_only	damaging_missense	113	1.00676	0.408498	0.98685
92	DBX1	0.01	sex_combined	synonymous	4909	1.00095	0.0612771	0.987583
991	GPR151	0.01	female_only	non_coding	3771	1.00107	0.0696611	0.987771
889	CLK3	0.01	female_only	non_coding	11228	0.999467	0.0415447	0.989766
429	ADAMTS3	0.01	male_only	other_missense	3973	0.999074	0.0729012	0.989865
731	PPARG	0.01	male_only	pLoF	6	7.90227e-06	983.099	0.990465
109	EI24	0.01	sex_combined	non_coding	13842	1.00042	0.0379228	0.991076
502	CTXN2	0.01	male_only	damaging_missense	3	2.93629e-06	1183.75	0.991414
519	DIDO1	0.01	male_only	other_missense	9950	0.999573	0.0463472	0.992655
481	COL5A3	0.01	male_only	non_coding	35408	0.999786	0.0278027	0.993848
139	GABRA5	0.01	sex_combined	non_coding	3641	1.00053	0.0718775	0.994095
1007	HERC1	0.01	female_only	pLoF	85	0.996351	0.500221	0.994169
1023	IFFO2	0.01	female_only	other_missense	1907	1.00058	0.0982028	0.995297
183	HOXC9	0.01	sex_combined	other_missense	504	0.999366	0.200191	0.997473
51	BIN1	0.01	sex_combined	other_missense	2365	0.999904	0.0909529	0.999161
6	ABCA1	0.01	sex_combined	none	219865	NA	NA	NA
12	ABCC10	0.01	sex_combined	none	219175	NA	NA	NA
18	ADAMTS3	0.01	sex_combined	none	283317	NA	NA	NA
24	AFF3	0.01	sex_combined	none	251658	NA	NA	NA
30	ANKRD12	0.01	sex_combined	none	272845	NA	NA	NA
36	APBA1	0.01	sex_combined	none	287451	NA	NA	NA
42	APOM	0.01	sex_combined	none	297334	NA	NA	NA
48	ATP13A1	0.01	sex_combined	none	263124	NA	NA	NA
54	BIN1	0.01	sex_combined	none	264863	NA	NA	NA
60	BLTP1	0.01	sex_combined	none	119989	NA	NA	NA
66	CLK3	0.01	sex_combined	none	287375	NA	NA	NA
72	COL5A3	0.01	sex_combined	none	210989	NA	NA	NA
78	CPM	0.01	sex_combined	none	301246	NA	NA	NA
84	CRYBG3	0.01	sex_combined	none	250794	NA	NA	NA
90	CTXN2	0.01	sex_combined	none	303837	NA	NA	NA
96	DBX1	0.01	sex_combined	none	298147	NA	NA	NA
102	DENND5B	0.01	sex_combined	none	257324	NA	NA	NA
108	DIDO1	0.01	sex_combined	none	225460	NA	NA	NA
114	EI24	0.01	sex_combined	none	294516	NA	NA	NA
120	EIF4A1	0.01	sex_combined	none	273729	NA	NA	NA
126	EXOC7	0.01	sex_combined	none	246081	NA	NA	NA
132	FBN2	0.01	sex_combined	none	207280	NA	NA	NA
138	FXYD5	0.01	sex_combined	none	282740	NA	NA	NA
144	GABRA5	0.01	sex_combined	none	300801	NA	NA	NA
150	GIGYF1	0.01	sex_combined	none	242325	NA	NA	NA
156	GIPR	0.01	sex_combined	none	285389	NA	NA	NA
162	GPATCH2	0.01	sex_combined	none	274505	NA	NA	NA
168	GPR151	0.01	sex_combined	none	295538	NA	NA	NA
174	HECTD4	0.01	sex_combined	none	214924	NA	NA	NA
180	HERC1	0.01	sex_combined	none	225194	NA	NA	NA
186	HOXC9	0.01	sex_combined	none	306462	NA	NA	NA
192	HPDL	0.01	sex_combined	none	279955	NA	NA	NA
198	IFFO2	0.01	sex_combined	none	287916	NA	NA	NA
204	INHBE	0.01	sex_combined	none	303719	NA	NA	NA
210	INSR	0.01	sex_combined	none	251679	NA	NA	NA
216	KEAP1	0.01	sex_combined	none	291417	NA	NA	NA
222	KIF18B	0.01	sex_combined	none	272998	NA	NA	NA
228	KIF1B	0.01	sex_combined	none	238783	NA	NA	NA
234	MC4R	0.01	sex_combined	none	305613	NA	NA	NA
240	MFAP5	0.01	sex_combined	none	294306	NA	NA	NA
246	MLXIPL	0.01	sex_combined	none	267519	NA	NA	NA
252	MMACHC	0.01	sex_combined	none	283365	NA	NA	NA
258	MYCBP2	0.01	sex_combined	none	207827	NA	NA	NA
264	OPN1LW	0.01	sex_combined	none	300126	NA	NA	NA
270	PCSK1	0.01	sex_combined	none	286485	NA	NA	NA
276	PDE3B	0.01	sex_combined	none	280191	NA	NA	NA
282	PKD1	0.01	sex_combined	none	114443	NA	NA	NA
288	PKP4	0.01	sex_combined	none	267761	NA	NA	NA
294	PLCB4	0.01	sex_combined	none	281714	NA	NA	NA
300	PLD1	0.01	sex_combined	none	268519	NA	NA	NA
306	PLIN1	0.01	sex_combined	none	283525	NA	NA	NA
312	PLIN4	0.01	sex_combined	none	222935	NA	NA	NA
318	PPARG	0.01	sex_combined	none	298949	NA	NA	NA
324	PTPRG	0.01	sex_combined	none	223597	NA	NA	NA
330	RHOJ	0.01	sex_combined	none	294518	NA	NA	NA
336	RIF1	0.01	sex_combined	none	258560	NA	NA	NA
342	RLN1	0.01	sex_combined	none	303126	NA	NA	NA
348	RPRD2	0.01	sex_combined	none	282081	NA	NA	NA
354	SLC12A5	0.01	sex_combined	none	239476	NA	NA	NA
360	SLC6A7	0.01	sex_combined	none	272770	NA	NA	NA
366	SLTM	0.01	sex_combined	none	290024	NA	NA	NA
372	SMIM12	0.01	sex_combined	none	307440	NA	NA	NA
378	SOX8	0.01	sex_combined	none	281965	NA	NA	NA
384	STAB1	0.01	sex_combined	none	194061	NA	NA	NA
390	TOX4	0.01	sex_combined	none	275487	NA	NA	NA
396	TRIP10	0.01	sex_combined	none	254683	NA	NA	NA
402	UBR2	0.01	sex_combined	none	247491	NA	NA	NA
408	UBR3	0.01	sex_combined	none	269945	NA	NA	NA
414	ZNF512B	0.01	sex_combined	none	269080	NA	NA	NA
420	ABCA1	0.01	male_only	none	98964	NA	NA	NA
426	ABCC10	0.01	male_only	none	98704	NA	NA	NA
432	ADAMTS3	0.01	male_only	none	127650	NA	NA	NA
438	AFF3	0.01	male_only	none	113471	NA	NA	NA
444	ANKRD12	0.01	male_only	none	122949	NA	NA	NA
450	APBA1	0.01	male_only	none	129688	NA	NA	NA
456	APOM	0.01	male_only	none	133981	NA	NA	NA
462	ATP13A1	0.01	male_only	none	118635	NA	NA	NA
468	BIN1	0.01	male_only	none	119366	NA	NA	NA
474	BLTP1	0.01	male_only	none	53864	NA	NA	NA
480	CLK3	0.01	male_only	none	129624	NA	NA	NA
486	COL5A3	0.01	male_only	none	94794	NA	NA	NA
492	CPM	0.01	male_only	none	135753	NA	NA	NA
498	CRYBG3	0.01	male_only	none	112864	NA	NA	NA
504	CTXN2	0.01	male_only	none	137015	NA	NA	NA
510	DBX1	0.01	male_only	none	134518	NA	NA	NA
516	DENND5B	0.01	male_only	none	115982	NA	NA	NA
522	DIDO1	0.01	male_only	none	101861	NA	NA	NA
528	EI24	0.01	male_only	none	132721	NA	NA	NA
534	EIF4A1	0.01	male_only	none	123338	NA	NA	NA
540	EXOC7	0.01	male_only	none	110992	NA	NA	NA
546	FBN2	0.01	male_only	none	93218	NA	NA	NA
552	FXYD5	0.01	male_only	none	127416	NA	NA	NA
558	GABRA5	0.01	male_only	none	135613	NA	NA	NA
564	GIGYF1	0.01	male_only	none	109011	NA	NA	NA
570	GIPR	0.01	male_only	none	128555	NA	NA	NA
576	GPATCH2	0.01	male_only	none	123654	NA	NA	NA
582	GPR151	0.01	male_only	none	133313	NA	NA	NA
588	HECTD4	0.01	male_only	none	96621	NA	NA	NA
594	HERC1	0.01	male_only	none	101231	NA	NA	NA
600	HOXC9	0.01	male_only	none	138184	NA	NA	NA
606	HPDL	0.01	male_only	none	126285	NA	NA	NA
612	IFFO2	0.01	male_only	none	129842	NA	NA	NA
618	INHBE	0.01	male_only	none	136973	NA	NA	NA
624	INSR	0.01	male_only	none	113457	NA	NA	NA
630	KEAP1	0.01	male_only	none	131240	NA	NA	NA
636	KIF18B	0.01	male_only	none	123206	NA	NA	NA
642	KIF1B	0.01	male_only	none	107375	NA	NA	NA
648	MC4R	0.01	male_only	none	137834	NA	NA	NA
654	MFAP5	0.01	male_only	none	132676	NA	NA	NA
660	MLXIPL	0.01	male_only	none	120774	NA	NA	NA
666	MMACHC	0.01	male_only	none	127790	NA	NA	NA
672	MYCBP2	0.01	male_only	none	93442	NA	NA	NA
676	OPN1LW	0.01	male_only	damaging_missense	NA	NA	0	NA
678	OPN1LW	0.01	male_only	none	137631	NA	NA	NA
684	PCSK1	0.01	male_only	none	129152	NA	NA	NA
690	PDE3B	0.01	male_only	none	126282	NA	NA	NA
696	PKD1	0.01	male_only	none	51497	NA	NA	NA
702	PKP4	0.01	male_only	none	120719	NA	NA	NA
708	PLCB4	0.01	male_only	none	126866	NA	NA	NA
714	PLD1	0.01	male_only	none	121039	NA	NA	NA
720	PLIN1	0.01	male_only	none	127767	NA	NA	NA
726	PLIN4	0.01	male_only	none	100563	NA	NA	NA
732	PPARG	0.01	male_only	none	134879	NA	NA	NA
738	PTPRG	0.01	male_only	none	100464	NA	NA	NA
744	RHOJ	0.01	male_only	none	132710	NA	NA	NA
750	RIF1	0.01	male_only	none	116239	NA	NA	NA
756	RLN1	0.01	male_only	none	136584	NA	NA	NA
762	RPRD2	0.01	male_only	none	127150	NA	NA	NA
768	SLC12A5	0.01	male_only	none	108038	NA	NA	NA
774	SLC6A7	0.01	male_only	none	122832	NA	NA	NA
780	SLTM	0.01	male_only	none	130689	NA	NA	NA
786	SMIM12	0.01	male_only	none	138653	NA	NA	NA
792	SOX8	0.01	male_only	none	127091	NA	NA	NA
798	STAB1	0.01	male_only	none	87511	NA	NA	NA
804	TOX4	0.01	male_only	none	124031	NA	NA	NA
810	TRIP10	0.01	male_only	none	114640	NA	NA	NA
816	UBR2	0.01	male_only	none	111385	NA	NA	NA
822	UBR3	0.01	male_only	none	121683	NA	NA	NA
828	ZNF512B	0.01	male_only	none	121397	NA	NA	NA
834	ABCA1	0.01	female_only	none	120901	NA	NA	NA
840	ABCC10	0.01	female_only	none	120471	NA	NA	NA
846	ADAMTS3	0.01	female_only	none	155667	NA	NA	NA
852	AFF3	0.01	female_only	none	138187	NA	NA	NA
858	ANKRD12	0.01	female_only	none	149896	NA	NA	NA
864	APBA1	0.01	female_only	none	157763	NA	NA	NA
870	APOM	0.01	female_only	none	163353	NA	NA	NA
876	ATP13A1	0.01	female_only	none	144489	NA	NA	NA
882	BIN1	0.01	female_only	none	145497	NA	NA	NA
888	BLTP1	0.01	female_only	none	66125	NA	NA	NA
894	CLK3	0.01	female_only	none	157751	NA	NA	NA
900	COL5A3	0.01	female_only	none	116195	NA	NA	NA
906	CPM	0.01	female_only	none	165493	NA	NA	NA
912	CRYBG3	0.01	female_only	none	137930	NA	NA	NA
918	CTXN2	0.01	female_only	none	166822	NA	NA	NA
924	DBX1	0.01	female_only	none	163629	NA	NA	NA
930	DENND5B	0.01	female_only	none	141342	NA	NA	NA
936	DIDO1	0.01	female_only	none	123599	NA	NA	NA
942	EI24	0.01	female_only	none	161795	NA	NA	NA
948	EIF4A1	0.01	female_only	none	150391	NA	NA	NA
954	EXOC7	0.01	female_only	none	135089	NA	NA	NA
960	FBN2	0.01	female_only	none	114062	NA	NA	NA
966	FXYD5	0.01	female_only	none	155324	NA	NA	NA
972	GABRA5	0.01	female_only	none	165188	NA	NA	NA
978	GIGYF1	0.01	female_only	none	133314	NA	NA	NA
984	GIPR	0.01	female_only	none	156834	NA	NA	NA
990	GPATCH2	0.01	female_only	none	150851	NA	NA	NA
996	GPR151	0.01	female_only	none	162225	NA	NA	NA
1002	HECTD4	0.01	female_only	none	118303	NA	NA	NA
1008	HERC1	0.01	female_only	none	123963	NA	NA	NA
1014	HOXC9	0.01	female_only	none	168278	NA	NA	NA
1020	HPDL	0.01	female_only	none	153670	NA	NA	NA
1026	IFFO2	0.01	female_only	none	158074	NA	NA	NA
1032	INHBE	0.01	female_only	none	166746	NA	NA	NA
1038	INSR	0.01	female_only	none	138222	NA	NA	NA
1044	KEAP1	0.01	female_only	none	160177	NA	NA	NA
1050	KIF18B	0.01	female_only	none	149792	NA	NA	NA
1056	KIF1B	0.01	female_only	none	131408	NA	NA	NA
1062	MC4R	0.01	female_only	none	167779	NA	NA	NA
1068	MFAP5	0.01	female_only	none	161630	NA	NA	NA
1074	MLXIPL	0.01	female_only	none	146745	NA	NA	NA
1080	MMACHC	0.01	female_only	none	155575	NA	NA	NA
1086	MYCBP2	0.01	female_only	none	114385	NA	NA	NA
1092	OPN1LW	0.01	female_only	none	162495	NA	NA	NA
1098	PCSK1	0.01	female_only	none	157333	NA	NA	NA
1104	PDE3B	0.01	female_only	none	153909	NA	NA	NA
1110	PKD1	0.01	female_only	none	62946	NA	NA	NA
1116	PKP4	0.01	female_only	none	147042	NA	NA	NA
1122	PLCB4	0.01	female_only	none	154848	NA	NA	NA
1128	PLD1	0.01	female_only	none	147480	NA	NA	NA
1134	PLIN1	0.01	female_only	none	155758	NA	NA	NA
1140	PLIN4	0.01	female_only	none	122372	NA	NA	NA
1146	PPARG	0.01	female_only	none	164070	NA	NA	NA
1152	PTPRG	0.01	female_only	none	123133	NA	NA	NA
1158	RHOJ	0.01	female_only	none	161808	NA	NA	NA
1164	RIF1	0.01	female_only	none	142321	NA	NA	NA
1170	RLN1	0.01	female_only	none	166542	NA	NA	NA
1176	RPRD2	0.01	female_only	none	154931	NA	NA	NA
1182	SLC12A5	0.01	female_only	none	131438	NA	NA	NA
1188	SLC6A7	0.01	female_only	none	149938	NA	NA	NA
1194	SLTM	0.01	female_only	none	159335	NA	NA	NA
1200	SMIM12	0.01	female_only	none	168787	NA	NA	NA
1206	SOX8	0.01	female_only	none	154874	NA	NA	NA
1212	STAB1	0.01	female_only	none	106550	NA	NA	NA
1218	TOX4	0.01	female_only	none	151456	NA	NA	NA
1224	TRIP10	0.01	female_only	none	140043	NA	NA	NA
1230	UBR2	0.01	female_only	none	136106	NA	NA	NA
1236	UBR3	0.01	female_only	none	148262	NA	NA	NA
1242	ZNF512B	0.01	female_only	none	147683	NA	NA	NA

## Sheet: ST8. Combined evidence
Gene symbol	Ensembl ID	SKAT-O p-value (conditioned)	Significance	hWAT D8 mean mRNA count	hWAT D24 mean mRNA count	hWAT mRNA count >10 on days 8 and 24	Monotonic ultra-rare variant allelic series	Obesity age-of-onset association	Selected for knockdown	Fat formation evidence from literature	Glucose uptake relative to wild-type	Insulin-stimulated glucose uptake relative to wild-type	Reference links	Previously reported in rare variant gene-level testing of obesity and fat distribution traits in UKB
ABCA1	ENSG00000165029	6.5e-07	bh_sig_fdr_0.01_after_cond	169.319	945.622	yes	yes	no	yes	Increased adipose triglyceride, increased body weight on high-fat, high-cholesterol diet (mouse adipocyte-specific KO – de Haan et al., 2014) "significantly lower body weight, epididymal fat pad weight, and adipocyte size" (mouse adipocyte-specific KO – Cuffe et al., 2018)	No change (mouse adipocyte-specific KO – Cuffe et al., 2018)	No change (mouse adipocyte-specific KO – Cuffe et al., 2018)	de Haan et al., 2014 https://doi.org/10.1194/jlr.m045294 Cuffe et al., 2018 https://doi.org/10.1161%2FATVBAHA.117.309880	Akbari et al., 2022 https://doi.org/10.1038/s41467-022-32398-7
COL5A3	ENSG00000080573	5.23e-10	exome_wide	3692.86	6020.59	yes	yes	no	yes	Reduced dermal fat in females but not males (mouse KO – Huang et al., 2011)	Decreased ("defective") in WAT (mouse KO – Huang et al., 2011)	Insulin resistance conferred by KO (mouse KO – Huang et al., 2011)	Huang et al., 2011 https://doi.org/10.1172%2FJCI45096
DENND5B	ENSG00000170456	2.79e-05	bh_sig_fdr_0.01_after_cond	798.004	867.256	yes	yes	no	yes	Lower fat mass, decreased rate of weight gain, higher lipid accumulation in intestinal cells (mouse KO – Gordon et al., 2019) Decreased lipid accumulation in liver (mouse KO – Mobilia et al., 2022)			Gordon et al., 2019 https://doi.org/10.1038/s41598-019-40296-0 Mobilia et al., 2022 https://doi.org/10.1016/j.jlr.2022.100296
EXOC7	ENSG00000182473	2.06e-05	bh_sig_fdr_0.01_after_cond	6197.67	6264.11	yes	no	no	yes			Inhibited GLUT4 exocytosis (mouse adipocyte KO – Wang et al., 2019)	Wang et al., 2019 https://doi.org/10.1074%2Fjbc.RA119.010821
HERC1	ENSG00000103657	3.46e-05	bh_sig_fdr_0.01_after_cond	2177.2	3138.38	yes	no	no	yes	Higher body fat percentage and body fat weight (mouse KO – Powell et al., 2021)			Powell et al., 2021 https://doi.org/10.2147%2FDMSO.S322083
INSR	ENSG00000171105	6.38e-08	exome_wide	1297.28	1990.28	yes	yes	no	yes	Reduced fat mass (mouse fat-specific KO – Blüher et al., 2002) "striking delipidation" (mouse 3T3L1 adipocytes – Groeneveld et al., 2016) Decreased subcutaneous WAT (mouse adipose-specific KO – Sakaguchi et al., 2017) Reduced number of oil droplets measured by oil-red O staining, reduced ability to differentiate into adipocytes (mouse iPSC-derived adipocytes - Gupta et al., 2018)	Unchanged (mouse fat-specific KO adipocytes – Blüher et al., 2002)	Reduced (mouse fat-specific KO adipocytes – Blüher et al., 2002)	Blüher et al., 2002 https://doi.org/10.1016/s1534-5807(02)00199-5 Groeneveld et al., 2016 https://doi.org/10.1038%2Fsrep21105 Sakaguchi et al., 2017 https://doi.org/10.1016/j.cmet.2016.12.008 Gupta et al., 2018 https://doi.org/10.1016%2Fj.molmet.2018.09.003	Akbari et al., 2022 https://doi.org/10.1038/s41467-022-32398-7
MFAP5	ENSG00000197614	7.42e-06	bh_sig_fdr_0.01_after_cond	54237.6	44426	yes	no	no	yes			No significant difference (human SGBS adipocyte knockdown – Vaittinen et al., 2015)	Vaittinen et al., 2015 https://doi.org/10.1002/oby.21103
MLXIPL	ENSG00000009950	1.17e-05	bh_sig_fdr_0.01_after_cond	885.821	2870.31	yes	yes	no	yes	Reduced adipose tissue and decreased lipogenesis in liver (mouse KO – Iizuka et al., 2004) "DNL normalizes in adipose tissue after deletion of ChREBP in AG4OX mice", "Glucose incorporation into newly synthesized fatty acids is also decreased in wild-type and AG4OX adipose tissue after ChREBP knockout" (mouse wild-type and Glut4 over-expressed ChREBP KO – Herman et al., 2012)	Reduced glucose transport over insulin dose range (mouse adipose-specific KO – Vijayakumar et al., 2017)	Unaffected?: "This suggests that the lower glucose transport in [adipose-specific] KO adipocytes does not result from impaired insulin signaling" (mouse adipose-specific KO – Vijayakumar et al., 2017)	Iizuka et al., 2004 https://doi.org/10.1073/pnas.0401516101 Herman et al., 2012 https://doi.org/10.1038/nature10986 Vijayajumar et al., 2017 https://doi.org/10.1016/j.celrep.2017.09.091
PCSK1	ENSG00000175426	1.99e-05	bh_sig_fdr_0.01_after_cond	360.422	328.818	yes	yes	yes	yes	Increased adipocyte hypertrophy (mouse PC1 N222D mutation – Lloyd et al., 2006)			Lloyd et al., 2006 https://doi.org/10.1093/hmg/ddl111	Akbari et al., 2021 https://doi.org/10.1126/science.abf8683 Zhao et al., 2024 https://doi.org/10.1038/s41588-024-01694-x
PLIN1	ENSG00000166819	8.94e-23	exome_wide	15819.7	90124.6	yes	yes	no	yes	Less lipid content in whole body (mouse KO – Martinez-Botas et al., 2000) Decreased adipose tissue mass (mouse KO – Tansey et al., 2001) Decreased adipocyte size (mouse KO – Lyu et al., 2015) Increased ectopic fat, possibly due to less fat storage in adipose tissue (mouse KO – Liu et al., 2015) When fed normal chow, no difference in body weight, increased inguinal and epididymal WAT, not increase…	Glucose intolerance (mouse KO – Tansey et al., 2001) Higher fasting glucose implies lower glucose uptake (mouse KO – Sohn et al., 2018)	Peripheral insullin resistance (mouse KO – Tansey et al., 2001) Less sensitive to insulin (mouse KO – Sohn et al., 2018)	Martinez-Botas et al., 2000 https://doi.org/10.1038/82630 Tansey et al., 2001 https://doi.org/10.1073/pnas.101042998 Lyu et al., 2015 https://doi.org/10.1371/journal.pone.0117536 Liu et al., 2015 https://doi.org/10.1093/cvr/cvu214 Sohn et al., 2018 https://doi.org/10.1074%2Fjbc.RA118.003541	Akbari et al., 2022 https://doi.org/10.1038/s41467-022-32398-7
PPARG	ENSG00000132170	2.9e-08	exome_wide	1814.93	4126.39	yes	no	no	yes	Required for differentiation of adipose tissue (chimeric mouse embryonic stem cells – Rosen et al., 1999) Decreased fat formation (mouse adipose-specific KO – Jones et al., 2005) Decreased lipid accumulation (human adipocyte CRISPR KO stained with BODIPY – Kamble et al., 2020) Decreased lipid accumulation (human adipocyte KO stained with BODIPY – Laber et al., 2023)		Insulin resistance in adipocytes indicated by higher plasma free fatty acids (mouse KO – He et al., 2003) Reduced (mouse 3T3L1 adipocytes – Liao et al., 2007)	Rosen et al., 1999 https://doi.org/10.1016/s1097-2765(00)80211-7 He et al., 2003 https://doi.org/10.1073/pnas.2536828100 Jones et al., 2005 https://doi.org/10.1073/pnas.0306743102 Liao et al., 2007 https://doi.org/10.1152/ajpendo.00695.2006 Kamble et al., 2020 https://doi.org/10.1038/s41598-020-67293-y Laber et al., 2023 https://doi.org/10.1016/j.xgen.2023.100346	Akbari et al., 2022 https://doi.org/10.1038/s41467-022-32398-7
SLTM	ENSG00000137776	2.65e-05	bh_sig_fdr_0.01_after_cond	2754.3	2734.09	yes	no	yes	yes					Kaisinger et al., 2023 https://doi.org/10.1016/j.xgen.2023.100362
TRIP10	ENSG00000125733	1.48e-05	bh_sig_fdr_0.01_after_cond	3929.91	2922.48	yes	no	no	yes			"Overexpression blocks insulin-stim glucose transport" (mouse 3T3L1 adipocytes mutated – Chang, Adams, Saltiel, 2002) Increased (rat myoblast knockdown – Hartig et al., 2009) Increased (mouse KO adipocytes – Feng et al., 2010)	Chang, Adams, Saltiel 2002 https://doi.org/10.1073/pnas.202495599 Hartig et al., 2009 https://doi.org/10.1242/jcs.041343 Feng et al., 2010 https://doi.org/10.1074/jbc.m109.041038
UBR2	ENSG00000024048	1.27e-05	bh_sig_fdr_0.01_after_cond	1413.61	1820.62	yes	no	no	yes	"reduced the size and number of lipid droplets" in liver cancer cell line (HepG2 knockdown – Xu et al., 2023)			Xu et al., 2023 https://doi.org/10.2337/db22-0362	Akbari et al., 2021 https://doi.org/10.1126/science.abf8683 Zhao et al., 2024 https://doi.org/10.1038/s41588-024-01694-x
ABCC10	ENSG00000124574	2.93e-05	bh_sig_fdr_0.01_after_cond	726.497	537.195	yes	no	no	no	Decreased fat accumulation on high fat diet (mouse KO – Otaibi et al., 2022)	"deletion of ABCC10 improves glucose tolerance and insulin sensitivity at the early stages in HFD-fed mice" (mouse KO – Otaibi et al., 2022)	"deletion of ABCC10 improves glucose tolerance and insulin sensitivity at the early stages in HFD-fed mice" (mouse KO – Otaibi et al., 2022)	Otaibi et al., 2022 https://doi.org/10.3390%2Fijms232213813
ADAMTS3	ENSG00000156140	5.07e-06	bh_sig_fdr_0.01_after_cond	10.6057	14.7693	yes	yes	no	no
AFF3	ENSG00000144218	1.22e-05	bh_sig_fdr_0.01_after_cond	46.0584	44.8252	yes	no	no	no
ANKRD12	ENSG00000101745	1.71e-09	exome_wide	2164.55	2256.56	yes	no	no	no					Akbari et al., 2022 https://doi.org/10.1038/s41467-022-32398-7
APBA1	ENSG00000107282	6.25e-08	exome_wide	907.705	641.848	yes	no	no	no					Zhao et al., 2024 https://doi.org/10.1038/s41588-024-01694-x
APOM	ENSG00000204444	4.37e-05	bh_sig_fdr_0.01_after_cond	26.2207	27.0883	yes	no	no	no	"accumulation of large quantities of lipid droplets in hepatocytes" (mouse KO – Zhang et al., 2018)			Zhang et al., 2018 https://doi.org/10.1016/j.bbrc.2017.12.148
ATP13A1	ENSG00000105726	2.85e-05	bh_sig_fdr_0.01_after_cond	2877.63	2682.69	yes	yes	no	no					Zhao et al., 2024 https://doi.org/10.1038/s41588-024-01694-x
BIN1	ENSG00000136717	3.94e-06	bh_sig_fdr_0.01_after_cond	5904.41	4197.4	yes	yes	no	no
BLTP1/KIAA1109/FSA	ENSG00000138688	2.15e-10	exome_wide	2419.28	2908.79	yes	no	no	no					Akbari et al., 2021 https://doi.org/10.1126/science.abf8683 Kaisinger et al., 2023 https://doi.org/10.1016/j.xgen.2023.100362 Zhao et al., 2024 https://doi.org/10.1038/s41588-024-01694-x
CLK3	ENSG00000179335	2.88e-06	bh_sig_fdr_0.01_after_cond	1767.67	1492.91	yes	yes	no	no
CPM	ENSG00000135678	1.45e-05	bh_sig_fdr_0.01_after_cond	2766.91	6119.49	yes	yes	no	no
CRYBG3	ENSG00000080200	1.82e-05	bh_sig_fdr_0.01_after_cond	1195.48	1301.33	yes	no	no	no
CTXN2	ENSG00000233932	3.4e-05	bh_sig_fdr_0.01_after_cond	0	0	no	yes	no	no
DBX1	ENSG00000109851	2.11e-05	bh_sig_fdr_0.01_after_cond	0	0	no	no	no	no
DIDO1	ENSG00000101191	1.14e-07	exome_wide	2653.45	2370.42	yes	yes	yes	no	Reduced adipose tissue (mouse KO – García-López et al., 2024)	No glucose intolerance (mouse KO – García-López et al., 2024)	No insulin resistance (mouse KO – García-López et al., 2024)	García-López et al., 2024 https://doi.org/10.1073/pnas.2300096121	Kaisinger et al., 2023 https://doi.org/10.1016/j.xgen.2023.100362
EI24	ENSG00000149547	1.49e-05	bh_sig_fdr_0.01_after_cond	3353.52	4833.52	yes	no	no	no
EIF4A1	ENSG00000161960	2.13e-05	bh_sig_fdr_0.01_after_cond	20730.4	21080.2	yes	yes	no	no	Increased LDL-C uptake in HepG2 cells (liver cancer cell line KO – Hamilton et al., 2023)			Hamilton et al., 2023 https://doi.org/10.1016/j.xgen.2023.100304
FBN2	ENSG00000138829	3.75e-05	bh_sig_fdr_0.01_after_cond	1121.41	5374.79	yes	no	no	no
FXYD5	ENSG00000089327	6.01e-06	bh_sig_fdr_0.01_after_cond	2249.66	990.354	yes	no	no	no
GABRA5	ENSG00000186297	2.38e-05	bh_sig_fdr_0.01_after_cond	0	0	no	no	no	no
GIGYF1	ENSG00000146830	3.32e-06	bh_sig_fdr_0.01_after_cond	3288.66	2013.04	yes	no	no	no
GIPR	ENSG00000010310	2.46e-07	bh_sig_fdr_0.01_after_cond	2.8332	5.72213	no	no	no	no					Akbari et al., 2021 https://doi.org/10.1126/science.abf8683 Zhao et al., 2024 https://doi.org/10.1038/s41588-024-01694-x
GPATCH2	ENSG00000092978	3.71e-06	bh_sig_fdr_0.01_after_cond	443.015	427.316	yes	no	no	no
GPR151	ENSG00000173250	6.6e-08	exome_wide	0	0	no	no	no	no					Akbari et al., 2021 https://doi.org/10.1126/science.abf8683 Zhao et al., 2024 https://doi.org/10.1038/s41588-024-01694-x
HECTD4	ENSG00000173064	4.36e-06	bh_sig_fdr_0.01_after_cond	1729.1	2284.88	yes	yes	no	no
HOXC9	ENSG00000180806	3.52e-05	bh_sig_fdr_0.01_after_cond	2.37482	3.12282	no	no	no	no
HPDL	ENSG00000186603	2.08e-05	bh_sig_fdr_0.01_after_cond	46.3572	32.1957	yes	no	no	no
IFFO2	ENSG00000169991	2.87e-05	bh_sig_fdr_0.01_after_cond	568.332	538.227	yes	no	no	no
INHBE	ENSG00000139269	6.92e-09	exome_wide	3.45613	12.8226	no	no	no	no					Akbari et al., 2022 https://doi.org/10.1038/s41467-022-32398-7
KEAP1	ENSG00000079999	1.76e-11	exome_wide	5196.51	4782.04	yes	no	no	no	Decreased (mouse Lep ob/ob and Keap1 knockdown – Xu et al., 2012) Reduced (mouse knockdown – Xu et al., 2013)	Increased (mouse embryonic fibroblast – Heiss et al., 2013)		Xu et al., 2013 https://doi.org/10.1371%2Fjournal.pone.0079841 Heiss et al., 2013 https://doi.org/10.1016/j.redox.2013.06.001	Akbari et al., 2022 https://doi.org/10.1038/s41467-022-32398-7
KIF18B	ENSG00000186185	1.59e-05	bh_sig_fdr_0.01_after_cond	10.3635	27.6391	yes	no	no	no
KIF1B	ENSG00000054523	1.53e-05	bh_sig_fdr_0.01_after_cond	3541.72	4606.31	yes	no	no	no
MC4R	ENSG00000166603	9.3e-13	exome_wide	16.6597	38.6755	yes	no	yes	no	Increased lipid uptake and fat accumulation in WAT (mouse KO – Nogueiras et al., 2007) Increased WAT weight (mouse KO – You et al., 2016)			Nogueiras et al., 2007 https://doi.org/10.1172/jci31743 You et al., 2016 https://doi.org/10.1038/srep34938	Akbari et al., 2021 https://doi.org/10.1126/science.abf8683 Kaisinger et al., 2023 https://doi.org/10.1016/j.xgen.2023.100362 Zhao et al., 2024 https://doi.org/10.1038/s41588-024-01694-x
MMACHC	ENSG00000132763	1.84e-05	bh_sig_fdr_0.01_after_cond	453.873	540.103	yes	no	no	no
MYCBP2	ENSG00000005810	2.05e-06	bh_sig_fdr_0.01_after_cond	2096.11	2980.72	yes	no	no	no
OPN1LW	ENSG00000102076	2.38e-05	bh_sig_fdr_0.01_after_cond	0	0	no	no	no	no
PDE3B	ENSG00000152270	5.91e-10	exome_wide	2586.87	8666.07	yes	no	no	no	Decreased adipocyte size (mouse adipocyte KO – Choi et al., 2006) "Reexpressing wild-type PDE3B in KO adipocytes fully rescued the action of insulin against lipolysis" (mouse adipocyte KO – DiPilato et al., 2015)		Unchanged (mouse adipocyte KO – Choi et al., 2006)	Choi et al., 2006 https://doi.org/10.1172/JCI24867 DiPilato et al., 2015 https://doi.org/10.1128%2FMCB.00422-15	Akbari et al., 2021 https://doi.org/10.1126/science.abf8683 Akbari et al., 2022 https://doi.org/10.1038/s41467-022-32398-7 Zhao et al., 2024 https://doi.org/10.1038/s41588-024-01694-x
PKD1	ENSG00000008710	7.68e-11	exome_wide	6775.59	6954.55	yes	no	no	no	Decreased triglyceride accumulation (mouse 3T3L1 adipocyte knockdown – Löffler et al., 2018) Reduced de novo lipogenesis (mouse 3T3L1 adipocyte KO – Li et al., 2021)			Löffler et al., 2018 https://doi.org/10.15252/embj.201899182 Li et al., 2021 https://doi.org/10.1016/j.yexcr.2021.112548
PKP4	ENSG00000144283	4.28e-05	bh_sig_fdr_0.01_after_cond	1820.76	1864.03	yes	yes	no	no
PLCB4	ENSG00000101333	2.85e-05	bh_sig_fdr_0.01_after_cond	36.3906	34.1054	yes	no	no	no
PLD1	ENSG00000075651	4.69e-10	exome_wide	1257.64	739.754	yes	no	no	no	Decreased lipid accumulation in liver (mouse KO – Wang et al., 2023)	Overexpression of PLD1 had no effect on basal glucose uptake (mouse 3T3L1 adipocyte – Huang et al., 2005)	Overexpression of PLD1 increased insulin-stimulated glucose uptake 2-3-fold (mouse 3T3L1 adipocyte – Huang et al., 2005)	Huang et al., 2005 https://doi.org/10.1091%2Fmbc.E04-12-1124 Wang et al., 2023 https://doi.org/10.1016/j.jhepr.2023.100726
PLIN4	ENSG00000167676	1e-13	exome_wide	10241.1	89646.2	yes	no	no	no	Decreased cadiac lipid accumulation (mouse KO – Chen et al., 2013) More but smaller lipid droplets in inguinal WAT, higher body weight but decreased fat mass in WAT depots (mouse WAT and whole-body KO – Pei et al., 2024)			Chen et al., 2013 https://doi.org/10.1152/ajpendo.00523.2012 Pei et al., 2024 https://doi.org/10.1016/j.jbc.2024.107319	Akbari et al., 2022 https://doi.org/10.1038/s41467-022-32398-7
PTPRG	ENSG00000144724	1.37e-08	exome_wide	9416.29	12741.9	yes	no	no	no	Unchanged (mouse KO – Brenachot et al., 2017)	Decreased basal circulating glucose (mouse KO – Brenachot et al., 2017)	Unchanged glucose disposal rates (mouse KO – Brenachot et al., 2017)	Brenachot et al., 2017 https://doi.org/10.1038/s41467-017-02074-2	Kaisinger et al., 2023 https://doi.org/10.1016/j.xgen.2023.100362
RHOJ	ENSG00000126785	3.23e-06	bh_sig_fdr_0.01_after_cond	81.3541	36.1032	yes	yes	no	no
RIF1	ENSG00000080345	1.41e-07	exome_wide	1047.05	1083.24	yes	no	no	no
RLN1	ENSG00000107018	1.38e-06	bh_sig_fdr_0.01_after_cond	1.40519	0	no	yes	no	no
RPRD2	ENSG00000163125	1.28e-05	bh_sig_fdr_0.01_after_cond	1169.02	1252.31	yes	yes	no	no
SLC12A5	ENSG00000124140	1.21e-07	exome_wide	3.4492	1.96665	no	yes	yes	no					Kaisinger et al., 2023 https://doi.org/10.1016/j.xgen.2023.100362
SLC6A7	ENSG00000011083	1.8e-05	bh_sig_fdr_0.01_after_cond	1.81136	0.327775	no	no	no	no
SMIM12	ENSG00000163866	3.08e-05	bh_sig_fdr_0.01_after_cond	1380.76	1856.36	yes	no	no	no
SOX8	ENSG00000005513	2.39e-05	bh_sig_fdr_0.01_after_cond	1.80905	0.301367	no	yes	no	no
STAB1	ENSG00000010327	2.82e-05	bh_sig_fdr_0.01_after_cond	1.48055	0.629142	no	no	no	no					Akbari et al., 2022 https://doi.org/10.1038/s41467-022-32398-7
TOX4	ENSG00000092203	1.93e-06	bh_sig_fdr_0.01_after_cond	1327.1	1243.37	yes	no	no	no		Increased glucose tolerance (mouse hepatocyte knockdown – Wang et al., 2022)		Wang et al., 2022 https://doi.org/10.1016/j.cmet.2021.11.013	Zhao et al., 2024 https://doi.org/10.1038/s41588-024-01694-x
UBR3	ENSG00000144357	8.98e-07	bh_sig_fdr_0.01_after_cond	1393.51	2666.56	yes	no	no	no	Overexpression of UBR3 had no effect on lipid contents in hepatocytes (human hepatocyte cell line L02 – Zhang et al., 2022)			Zhang et al., 2022 https://doi.org/10.1016/j.molcel.2022.01.021
ZNF512B	ENSG00000196700	3.1e-07	bh_sig_fdr_0.01_after_cond	2045.18	1702.29	yes	no	no	no

## Sheet: ST15. KD RNA-seq diff. expr.
knockdown_cell_line	ensembl	symbol	baseMean	log2fc	log2fc_se	zscore	pvalue	padj	entrezid	uniprot
PPARG	ENSG00000174348	PODN	7609.74	-3.7122	0.123484	-30.0621	1.52e-198	3.29e-194	127435	Q7Z5L7
MLXIPL	ENSG00000174348	PODN	7609.74	-3.437	0.12333	-27.8683	6.47e-171	1.65e-166	127435	Q7Z5L7
PPARG	ENSG00000107562	CXCL12	29205.5	-2.58362	0.108022	-23.9175	2.01e-126	2.18e-122	6387	P48061
MLXIPL	ENSG00000042062	RIPOR3	1561.94	-3.59126	0.152058	-23.6176	2.54e-123	3.24e-119	140876	B7Z3F0
PPARG	ENSG00000182326	C1S	69802.6	-2.03857	0.0912446	-22.3418	1.45e-110	1.05e-106	716	F8WCZ6
PPARG	ENSG00000049540	ELN	1988.24	-2.83099	0.12802	-22.1136	2.34e-108	1.26e-104	2006	P15502
MLXIPL	ENSG00000183762	KREMEN1	1141.6	-2.21163	0.100639	-21.9758	4.91e-107	4.17e-103	83999	Q96MU8
PPARG	ENSG00000104870	FCGRT	802.05	-2.99247	0.138621	-21.5874	2.36e-103	9.34e-100	2217	A0A024QZI2
PPARG	ENSG00000081377	CDC14B	784.608	-2.11631	0.0980541	-21.5831	2.59e-103	9.34e-100	8555	O60729
PPARG	ENSG00000060656	PTPRU	1154.92	-2.43661	0.113011	-21.5608	4.19e-103	1.3e-99	10076	Q92729
PPARG	ENSG00000087245	MMP2	103840	-1.61392	0.0749226	-21.5412	6.41e-103	1.73e-99	4313	P08253
PPARG	ENSG00000183762	KREMEN1	1141.6	-2.13272	0.0991298	-21.5144	1.14e-102	2.74e-99	83999	Q96MU8
MLXIPL	ENSG00000182326	C1S	69802.6	-1.9649	0.091257	-21.5315	7.89e-103	5.03e-99	716	F8WCZ6
PPARG	ENSG00000136859	ANGPTL2	14639.8	-1.67009	0.0778556	-21.4512	4.45e-102	9.63e-99	23452	A0A024R868
PPARG	ENSG00000197496	SLC2A10	2989.81	-1.63919	0.0768002	-21.3435	4.48e-101	8.81e-98	81031	O95528
MLXIPL	ENSG00000107562	CXCL12	29205.5	-2.28915	0.107998	-21.1962	1.03e-99	5.28e-96	6387	P48061
MLXIPL	ENSG00000167191	GPRC5B	1118.4	-2.57591	0.123244	-20.9009	5.25e-97	2.23e-93	51704	B7Z831
MLXIPL	ENSG00000081377	CDC14B	784.608	-2.06536	0.0993284	-20.7932	4.98e-96	1.82e-92	8555	O60729
PPARG	ENSG00000162407	PLPP3	76319.6	-1.71803	0.0829071	-20.7224	2.18e-95	3.92e-92	8613	O14495
PPARG	ENSG00000071967	CYBRD1	36591.1	-1.64827	0.0799422	-20.6183	1.88e-94	3.13e-91	79901	Q53TN4
PPARG	ENSG00000171388	APLN	2130.11	-2.56354	0.12595	-20.3536	4.31e-92	6.66e-89	8862	Q9ULZ1
MLXIPL	ENSG00000122121	XPNPEP2	2818.23	-2.0352	0.100139	-20.3237	7.93e-92	2.53e-88	7512	O43895
PPARG	ENSG00000159403	C1R	70354.2	-2.17359	0.107397	-20.2388	4.46e-91	6.44e-88	715	P00736
PPARG	ENSG00000048740	CELF2	1710.03	-2.1101	0.104662	-20.161	2.15e-90	2.91e-87	10659	O95319
MLXIPL	ENSG00000049540	ELN	1988.24	-2.5771	0.127776	-20.1689	1.84e-90	5.21e-87	2006	P15502
MLXIPL	ENSG00000125730	C3	50763.1	-3.19659	0.158629	-20.1513	2.62e-90	6.68e-87	718	B4DR57
PPARG	ENSG00000122121	XPNPEP2	2818.23	-2.00272	0.0996115	-20.1053	6.63e-90	8.44e-87	7512	O43895
MLXIPL	ENSG00000075223	SEMA3C	7430.78	-2.06872	0.103488	-19.99	6.72e-89	1.56e-85	10512	Q99985
PPARG	ENSG00000042062	RIPOR3	1561.94	-2.93652	0.147168	-19.9536	1.4e-88	1.68e-85	140876	B7Z3F0
PPARG	ENSG00000163520	FBLN2	14300.7	-1.73139	0.0874124	-19.8071	2.58e-87	2.94e-84	2199	P98095
MLXIPL	ENSG00000163947	ARHGEF3	410.557	-2.59594	0.130979	-19.8195	2.02e-87	4.29e-84	50650	Q9NR81
MLXIPL	ENSG00000048740	CELF2	1710.03	-2.07207	0.105313	-19.6755	3.5e-86	6.87e-83	10659	O95319
MLXIPL	ENSG00000136235	GPNMB	38387.7	-2.09081	0.106965	-19.5467	4.4e-85	8.02e-82	10457	Q14956
MLXIPL	ENSG00000087245	MMP2	103840	-1.45696	0.0749251	-19.4456	3.18e-84	5.4e-81	4313	P08253
PPARG	ENSG00000121064	SCPEP1	4729.75	-1.47183	0.076465	-19.2484	1.46e-82	1.57e-79	59342	Q9H2J9
PPARG	ENSG00000107317	PTGDS	904.697	-4.48205	0.233842	-19.167	6.98e-82	7.19e-79	5730	A0A024R8G3
MLXIPL	ENSG00000136859	ANGPTL2	14639.8	-1.49399	0.0778644	-19.1871	4.74e-82	7.56e-79	23452	A0A024R868
MLXIPL	ENSG00000162407	PLPP3	76319.6	-1.58978	0.0829128	-19.1741	6.09e-82	9.14e-79	8613	O14495
PPARG	ENSG00000177363	LRRN4CL	2945.31	-2.65091	0.138511	-19.1387	1.2e-81	1.18e-78	221091	Q8ND94
MLXIPL	ENSG00000159403	C1R	70354.2	-2.04687	0.107404	-19.0577	5.67e-81	8.03e-78	715	P00736
MLXIPL	ENSG00000060656	PTPRU	1154.92	-2.12896	0.112283	-18.9606	3.61e-80	4.84e-77	10076	Q92729
MLXIPL	ENSG00000071967	CYBRD1	36591.1	-1.5143	0.0799545	-18.9395	5.39e-80	6.87e-77	79901	Q53TN4
MLXIPL	ENSG00000138821	SLC39A8	1805.98	-2.34893	0.124208	-18.9112	9.22e-80	1.12e-76	64116	A0A024RDG0
PPARG	ENSG00000188783	PRELP	220.933	-4.36472	0.232241	-18.794	8.46e-79	7.96e-76	5549	P51888
PPARG	ENSG00000143382	ADAMTSL4	1980.15	-2.23773	0.119322	-18.7537	1.81e-78	1.63e-75	54507	B7ZMJ3
PPARG	ENSG00000077942	FBLN1	58569.5	-2.74427	0.146717	-18.7045	4.55e-78	3.94e-75	2192	P23142
MLXIPL	ENSG00000186340	THBS2	20567.8	-1.54095	0.0823779	-18.7059	4.43e-78	5.14e-75	7058	P35442
MLXIPL	ENSG00000177363	LRRN4CL	2945.31	-2.58307	0.138791	-18.6113	2.6e-77	2.89e-74	221091	Q8ND94
PPARG	ENSG00000125945	ZNF436	2374.31	-1.27708	0.0687299	-18.5812	4.57e-77	3.8e-74	80818	A0A024RAF3
SLTM	ENSG00000137776	SLTM	1991.55	-1.13895	0.0609336	-18.6917	5.78e-78	9.16e-74	79811	Q9NWH9
MLXIPL	ENSG00000035862	TIMP2	45111.1	-1.4725	0.0798693	-18.4364	6.71e-76	7.05e-73	7077	A0A140VK57
PPARG	ENSG00000072682	P4HA2	3270.03	-1.00049	0.0546069	-18.3217	5.55e-75	4.45e-72	8974	O15460
PPARG	ENSG00000186340	THBS2	20567.8	-1.49553	0.0823126	-18.169	9.09e-74	7.02e-71	7058	P35442
MLXIPL	ENSG00000188783	PRELP	220.933	-4.35108	0.239425	-18.173	8.44e-74	8.28e-71	5549	P51888
PPARG	ENSG00000197614	MFAP5	29786.1	-2.50755	0.138241	-18.139	1.57e-73	1.17e-70	8076	B3KW70
MLXIPL	ENSG00000168079	SCARA5	3909.42	-3.33005	0.183476	-18.1498	1.29e-73	1.22e-70	286133	Q6ZMJ2
PPARG	ENSG00000137265	IRF4	689.049	-2.34829	0.129574	-18.1232	2.09e-73	1.51e-70	3662	Q15306
PPARG	ENSG00000108950	FAM20A	241.01	-3.54166	0.195962	-18.0732	5.18e-73	3.62e-70	54757	B7Z4Y3
PPARG	ENSG00000168079	SCARA5	3909.42	-3.30298	0.183177	-18.0316	1.1e-72	7.44e-70	286133	Q6ZMJ2
PPARG	ENSG00000185565	LSAMP	3667.61	-2.50993	0.140258	-17.8951	1.29e-71	8.45e-69	4045	B7Z661
PPARG	ENSG00000092068	SLC7A8	1583.65	-1.68445	0.0942839	-17.8657	2.18e-71	1.39e-68	23428	Q9UHI5
PPARG	ENSG00000167191	GPRC5B	1118.4	-2.12075	0.119564	-17.7373	2.16e-70	1.34e-67	51704	B7Z831
MLXIPL	ENSG00000291237	n/a	32051.5	-1.80508	0.101781	-17.7349	2.26e-70	2.05e-67	n/a	n/a
PPARG	ENSG00000183722	LHFPL6	2186.13	-1.0116	0.0571376	-17.7047	3.86e-70	2.32e-67	10186	A0A024RDR1
PPARG	ENSG00000182240	BACE2	361.049	-2.06062	0.117462	-17.5428	6.75e-69	3.95e-66	25825	Q9Y5Z0
MLXIPL	ENSG00000172349	IL16	793.401	-2.39877	0.13752	-17.443	3.89e-68	3.42e-65	3603	Q14005
MLXIPL	ENSG00000120885	CLU	16375.6	-2.6915	0.154323	-17.4407	4.05e-68	3.44e-65	1191	P10909
MLXIPL	ENSG00000092068	SLC7A8	1583.65	-1.65091	0.0948493	-17.4056	7.48e-68	6.15e-65	23428	Q9UHI5
MLXIPL	ENSG00000163297	ANTXR2	6688.6	-1.01497	0.0586576	-17.3032	4.45e-67	3.55e-64	118429	P58335
MLXIPL	ENSG00000185565	LSAMP	3667.61	-2.43032	0.140483	-17.2998	4.72e-67	3.65e-64	4045	B7Z661
MLXIPL	ENSG00000197496	SLC2A10	2989.81	-1.32037	0.076478	-17.2647	8.68e-67	6.51e-64	81031	O95528
PPARG	ENSG00000162383	SLC1A7	183.636	-3.70661	0.215278	-17.2177	1.95e-66	1.08e-63	6512	A0A087WUF9
PPARG	ENSG00000078053	AMPH	680.875	-1.45333	0.0850322	-17.0916	1.71e-65	9.05e-63	273	P49418
PPARG	ENSG00000169122	FAM110B	445.52	-1.77487	0.103894	-17.0836	1.97e-65	1.01e-62	90362	A0A024R7V5
PPARG	ENSG00000163947	ARHGEF3	410.557	-2.04255	0.120099	-17.0072	7.26e-65	3.65e-62	50650	Q9NR81
MLXIPL	ENSG00000164056	SPRY1	828.629	-1.93037	0.113582	-16.9953	8.9e-65	6.48e-62	10252	O43609
PPARG	ENSG00000229847	EMX2OS	884.639	-2.06868	0.122532	-16.8828	6.02e-64	2.96e-61	196047	n/a
MLXIPL	ENSG00000108950	FAM20A	241.01	-3.27084	0.193582	-16.8964	4.78e-64	3.39e-61	54757	B7Z4Y3
PPARG	ENSG00000163975	MELTF	3404.04	-1.19729	0.0710164	-16.8593	8.97e-64	4.31e-61	4241	P08582
PPARG	ENSG00000143387	CTSK	21594.5	-2.45284	0.145737	-16.8306	1.46e-63	6.85e-61	1513	P43235
PPARG	ENSG00000077420	APBB1IP	421.935	-3.69033	0.219487	-16.8135	1.94e-63	8.95e-61	54518	Q7Z5R6
MLXIPL	ENSG00000112902	SEMA5A	1840.29	-3.08154	0.18355	-16.7885	2.96e-63	2.04e-60	9037	Q13591
MLXIPL	ENSG00000104870	FCGRT	802.05	-2.22202	0.132772	-16.7356	7.21e-63	4.84e-60	2217	A0A024QZI2
PPARG	ENSG00000129048	ACKR4	1733.15	-2.95538	0.177599	-16.6407	3.53e-62	1.59e-59	51554	Q9NPB9
PPARG	ENSG00000115594	IL1R1	21969.1	-1.28953	0.077639	-16.6093	5.96e-62	2.63e-59	3554	P14778
MLXIPL	ENSG00000150687	PRSS23	5529.77	-1.1069	0.0665854	-16.6238	4.69e-62	3.07e-59	11098	O95084
PPARG	ENSG00000149488	TMC2	210.147	-3.6888	0.222573	-16.5735	1.08e-61	4.69e-59	117532	Q8TDI7
MLXIPL	ENSG00000077942	FBLN1	58569.5	-2.43429	0.146706	-16.593	7.83e-62	4.99e-59	2192	P23142
MLXIPL	ENSG00000162645	GBP2	951.798	-1.7269	0.104447	-16.5338	2.1e-61	1.27e-58	2634	P32456
MLXIPL	ENSG00000121064	SCPEP1	4729.75	-1.26413	0.0764498	-16.5354	2.04e-61	1.27e-58	59342	Q9H2J9
MLXIPL	ENSG00000164920	OSR2	1664.71	-1.86062	0.112555	-16.5308	2.2e-61	1.31e-58	116039	Q8N2R0
MLXIPL	ENSG00000164659	ELAPOR2	337.117	-2.22871	0.134883	-16.5232	2.5e-61	1.45e-58	222223	A8MWY0
PPARG	ENSG00000198624	CCDC69	956.141	-3.78315	0.229528	-16.4823	4.92e-61	2.09e-58	26112	A6NI79
MLXIPL	ENSG00000100234	TIMP3	27403.6	-1.32649	0.0804027	-16.4981	3.78e-61	2.14e-58	7078	P35625
MLXIPL	ENSG00000129048	ACKR4	1733.15	-2.93612	0.178191	-16.4774	5.33e-61	2.96e-58	51554	Q9NPB9
PPARG	ENSG00000107738	VSIR	764.327	-3.25893	0.198233	-16.4399	9.91e-61	4.12e-58	64115	Q9H7M9
PPARG	ENSG00000141753	IGFBP4	43294.9	-1.29398	0.0790978	-16.3592	3.74e-60	1.53e-57	3487	A0A024R1U8
PPARG	ENSG00000035862	TIMP2	45111.1	-1.30555	0.0798231	-16.3555	3.97e-60	1.59e-57	7077	A0A140VK57
MLXIPL	ENSG00000124249	KCNK15	491.256	-2.71952	0.166108	-16.372	3.03e-60	1.65e-57	60598	Q9H427
MLXIPL	ENSG00000198624	CCDC69	956.141	-3.78588	0.231431	-16.3586	3.78e-60	2.01e-57	26112	A6NI79
MLXIPL	ENSG00000112769	LAMA4	19182.2	-1.76793	0.108429	-16.3049	9.11e-60	4.74e-57	3910	A0A0A0MQS9
MLXIPL	ENSG00000143387	CTSK	21594.5	-2.37197	0.145768	-16.2722	1.55e-59	7.93e-57	1513	P43235
MLXIPL	ENSG00000166278	C2	1224.18	-2.32534	0.14335	-16.2214	3.56e-59	1.75e-56	717	P06681
MLXIPL	ENSG00000115594	IL1R1	21969.1	-1.26014	0.0776814	-16.2218	3.53e-59	1.75e-56	3554	P14778
PPARG	ENSG00000136235	GPNMB	38387.7	-1.73068	0.106878	-16.1931	5.65e-59	2.18e-56	10457	Q14956
PPARG	ENSG00000125730	C3	50763.1	-2.56369	0.158513	-16.1734	7.77e-59	2.95e-56	718	B4DR57
MLXIPL	ENSG00000162383	SLC1A7	183.636	-3.39229	0.209751	-16.1729	7.83e-59	3.77e-56	6512	A0A087WUF9
PPARG	ENSG00000130600	H19	4730.18	-3.64707	0.225743	-16.1558	1.03e-58	3.85e-56	283120	n/a
PPARG	ENSG00000189337	KAZN	492.185	-1.7377	0.107575	-16.1534	1.07e-58	3.94e-56	23254	Q674X7
MLXIPL	ENSG00000115461	IGFBP5	43077	-3.9369	0.243853	-16.1446	1.24e-58	5.85e-56	3488	A0A024R433
MLXIPL	ENSG00000131471	AOC3	1556.94	-3.56742	0.221187	-16.1285	1.61e-58	7.46e-56	8639	Q16853
MLXIPL	ENSG00000109084	TMEM97	750.412	1.29085	0.0800478	16.1261	1.67e-58	7.62e-56	27346	Q5BJF2
MLXIPL	ENSG00000129988	LBP	472.002	-5.44479	0.337912	-16.1131	2.07e-58	9.15e-56	3929	P18428
MLXIPL	ENSG00000077420	APBB1IP	421.935	-3.55954	0.220916	-16.1126	2.08e-58	9.15e-56	54518	Q7Z5R6
MLXIPL	ENSG00000125945	ZNF436	2374.31	-1.10738	0.068789	-16.0982	2.63e-58	1.14e-55	80818	A0A024RAF3
MLXIPL	ENSG00000149488	TMC2	210.147	-3.72393	0.231594	-16.0796	3.55e-58	1.51e-55	117532	Q8TDI7
PPARG	ENSG00000150687	PRSS23	5529.77	-1.06436	0.0663131	-16.0505	5.67e-58	2.05e-55	11098	O95084
PPARG	ENSG00000172349	IL16	793.401	-2.15698	0.134597	-16.0254	8.49e-58	2.96e-55	3603	Q14005
PPARG	ENSG00000183087	GAS6	5336.95	-1.333	0.0831753	-16.0264	8.36e-58	2.96e-55	2621	Q14393
PPARG	ENSG00000111728	ST8SIA1	476.534	-2.32701	0.145316	-16.0135	1.03e-57	3.53e-55	6489	Q92185
PPARG	ENSG00000124212	PTGIS	11795.3	-2.12757	0.133048	-15.991	1.48e-57	4.99e-55	5740	Q16647
PPARG	ENSG00000161544	CYGB	1435.15	-1.77603	0.111259	-15.963	2.31e-57	7.7e-55	114757	A0A1K0FUB6
MLXIPL	ENSG00000171388	APLN	2130.11	-1.98971	0.124724	-15.9529	2.72e-57	1.14e-54	8862	Q9ULZ1
PPARG	ENSG00000171298	GAA	3477.93	-1.38206	0.0869304	-15.8985	6.49e-57	2.1e-54	2548	P10253
PPARG	ENSG00000075223	SEMA3C	7430.78	-1.63782	0.103065	-15.8911	7.3e-57	2.32e-54	10512	Q99985
MLXIPL	ENSG00000130600	H19	4730.18	-3.58668	0.225952	-15.8737	9.64e-57	3.97e-54	283120	n/a
MLXIPL	ENSG00000166106	ADAMTS15	1762.72	-2.22082	0.140086	-15.8533	1.33e-56	5.4e-54	170689	Q8TE58
MLXIPL	ENSG00000198959	TGM2	686.15	-4.01283	0.253551	-15.8265	2.04e-56	8.14e-54	7052	P21980
MLXIPL	ENSG00000115525	ST3GAL5	957.281	-1.55582	0.0986139	-15.7769	4.49e-56	1.76e-53	8869	Q9UNP4
MLXIPL	ENSG00000143382	ADAMTSL4	1980.15	-1.87482	0.11887	-15.772	4.85e-56	1.87e-53	54507	B7ZMJ3
MLXIPL	ENSG00000141338	ABCA8	3576.58	-1.69101	0.107291	-15.7609	5.78e-56	2.2e-53	10351	O94911
PPARG	ENSG00000178573	MAF	156.606	-3.42281	0.218064	-15.6964	1.6e-55	5.02e-53	4094	O75444
MLXIPL	ENSG00000163520	FBLN2	14300.7	-1.36912	0.087335	-15.6766	2.19e-55	8.2e-53	2199	P98095
MLXIPL	ENSG00000178573	MAF	156.606	-4.28955	0.274069	-15.6514	3.25e-55	1.2e-52	4094	O75444
MLXIPL	ENSG00000064205	CCN5	14676.6	-2.4327	0.156384	-15.5559	1.45e-54	5.28e-52	8839	O76076
PPARG	ENSG00000120885	CLU	16375.6	-2.38921	0.154167	-15.4976	3.6e-54	1.11e-51	1191	P10909
MLXIPL	ENSG00000117643	MAN1C1	339.927	-2.18407	0.141228	-15.4649	5.99e-54	2.15e-51	57134	Q59G34
PPARG	ENSG00000069431	ABCC9	7028.19	-2.23394	0.144588	-15.4504	7.5e-54	2.28e-51	10060	A0A024RAV7
MLXIPL	ENSG00000090006	LTBP4	629.584	-2.74638	0.178123	-15.4185	1.23e-53	4.35e-51	8425	B3KXY6
PPARG	ENSG00000139625	MAP3K12	2910.81	-1.02752	0.0667009	-15.4049	1.52e-53	4.56e-51	7786	Q12852
MLXIPL	ENSG00000188641	DPYD	3209.25	-1.01862	0.0663015	-15.3635	2.88e-53	1e-50	1806	Q12882
MLXIPL	ENSG00000154262	ABCA6	2232.74	-1.99472	0.129874	-15.359	3.08e-53	1.06e-50	23460	Q8N139
MLXIPL	ENSG00000101347	SAMHD1	6484.5	-2.27973	0.148868	-15.3138	6.19e-53	2.1e-50	25939	Q59H15
PPARG	ENSG00000131471	AOC3	1556.94	-3.31019	0.216393	-15.2972	7.99e-53	2.33e-50	8639	Q16853
MLXIPL	ENSG00000159640	ACE	1132.53	-1.93253	0.126339	-15.2964	8.08e-53	2.71e-50	1636	B4DKH4
PPARG	ENSG00000170801	HTRA3	114.883	-4.90272	0.321193	-15.2641	1.33e-52	3.83e-50	94031	P83110
MLXIPL	ENSG00000188257	PLA2G2A	1614.96	-6.00361	0.393179	-15.2694	1.22e-52	4.05e-50	5320	A0A024RA96
MLXIPL	ENSG00000187955	COL14A1	9505.65	-2.18694	0.143266	-15.2649	1.31e-52	4.29e-50	7373	Q05707
MLXIPL	ENSG00000169122	FAM110B	445.52	-1.58296	0.103791	-15.2514	1.61e-52	5.2e-50	90362	A0A024R7V5
PPARG	ENSG00000163734	CXCL3	210.388	2.55904	0.167951	15.2369	2.01e-52	5.71e-50	2921	P19876
PPARG	ENSG00000158270	COLEC12	1390.48	-1.62252	0.10651	-15.2335	2.12e-52	5.88e-50	81035	Q5KU26
PPARG	ENSG00000074964	ARHGEF10L	1036.74	-1.0909	0.071635	-15.2285	2.29e-52	6.26e-50	55160	Q9HCE6
PPARG	ENSG00000124249	KCNK15	491.256	-2.4616	0.16168	-15.2252	2.41e-52	6.51e-50	60598	Q9H427
MLXIPL	ENSG00000122707	RECK	7015.1	-1.50443	0.0988266	-15.2229	2.49e-52	7.85e-50	8434	A8K9D8
PPARG	ENSG00000188153	COL4A5	530.027	1.51927	0.0999041	15.2073	3.16e-52	8.45e-50	1287	A7MBN3
PPARG	ENSG00000166106	ADAMTS15	1762.72	-2.11475	0.13925	-15.1868	4.33e-52	1.14e-49	170689	Q8TE58
MLXIPL	ENSG00000124212	PTGIS	11795.3	-2.01719	0.13308	-15.1577	6.74e-52	2.1e-49	5740	Q16647
MLXIPL	ENSG00000111728	ST8SIA1	476.534	-2.21405	0.146126	-15.1516	7.4e-52	2.27e-49	6489	Q92185
PPARG	ENSG00000138821	SLC39A8	1805.98	-1.84819	0.122159	-15.1295	1.04e-51	2.67e-49	64116	A0A024RDG0
MLXIPL	ENSG00000125675	GRIA3	914.486	-1.39693	0.0923858	-15.1206	1.19e-51	3.6e-49	2892	P42263
PPARG	ENSG00000165633	VSTM4	1983.66	-1.10175	0.0731075	-15.0703	2.54e-51	6.46e-49	196740	Q8IW00
MLXIPL	ENSG00000069431	ABCC9	7028.19	-2.17267	0.144679	-15.0172	5.67e-51	1.7e-48	10060	A0A024RAV7
MLXIPL	ENSG00000137265	IRF4	689.049	-1.90673	0.127517	-14.9528	1.49e-50	4.43e-48	3662	Q15306
PPARG	ENSG00000115380	EFEMP1	53513.8	-1.32116	0.0884896	-14.9301	2.1e-50	5.16e-48	2202	A0A0S2Z4F1
MLXIPL	ENSG00000152377	SPOCK1	14961	-1.91227	0.127998	-14.9399	1.81e-50	5.32e-48	6695	Q08629
PPARG	ENSG00000115525	ST3GAL5	957.281	-1.44856	0.0970695	-14.9229	2.34e-50	5.68e-48	8869	Q9UNP4
MLXIPL	ENSG00000182240	BACE2	361.049	-1.71726	0.115235	-14.9023	3.18e-50	9.23e-48	25825	Q9Y5Z0
PPARG	ENSG00000170271	FAXDC2	1223.45	-1.34421	0.0907645	-14.8098	1.27e-49	3.04e-47	10826	Q96IV6
MLXIPL	ENSG00000184347	SLIT3	30836.7	-1.90111	0.12875	-14.7659	2.43e-49	6.88e-47	6586	O75094
MLXIPL	ENSG00000064042	LIMCH1	1576.56	1.9743	0.134152	14.7169	5.02e-49	1.38e-46	22998	Q9UPQ0
MLXIPL	ENSG00000171298	GAA	3477.93	-1.27913	0.0870732	-14.6903	7.44e-49	2.02e-46	2548	P10253
PPARG	ENSG00000115604	IL18R1	344.486	-1.95442	0.133805	-14.6064	2.55e-48	6.07e-46	8809	Q13478
PPARG	ENSG00000141338	ABCA8	3576.58	-1.56002	0.106869	-14.5975	2.92e-48	6.86e-46	10351	O94911
PPARG	ENSG00000196549	MME	37543	-1.22369	0.0841059	-14.5494	5.89e-48	1.37e-45	4311	P08473
PPARG	ENSG00000164920	OSR2	1664.71	-1.61888	0.111295	-14.5459	6.2e-48	1.43e-45	116039	Q8N2R0
PPARG	ENSG00000107551	RASSF4	1537.18	-1.81566	0.125111	-14.5124	1.01e-47	2.3e-45	83937	Q9H2L5
MLXIPL	ENSG00000152402	GUCY1A2	298.356	-2.83378	0.195545	-14.4917	1.37e-47	3.67e-45	2977	P33402
MLXIPL	ENSG00000103187	COTL1	8186.81	1.2007	0.0833878	14.399	5.25e-47	1.38e-44	23406	Q14019
MLXIPL	ENSG00000100626	GALNT16	654.072	-2.48497	0.1729	-14.3723	7.72e-47	2.01e-44	57452	Q68VJ8
PPARG	ENSG00000163346	PBXIP1	2791.1	-1.02198	0.0711726	-14.3592	9.32e-47	2.1e-44	57326	Q96AQ6
MLXIPL	ENSG00000183049	CAMK1D	345.224	-1.80365	0.125576	-14.363	8.83e-47	2.27e-44	57118	Q5SQQ7
PPARG	ENSG00000246090	LOC100507053	616.838	-1.52781	0.106618	-14.3297	1.43e-46	3.18e-44	100507053	n/a
MLXIPL	ENSG00000149131	SERPING1	684.954	-2.93302	0.204616	-14.3343	1.34e-46	3.41e-44	710	E9KL26
MLXIPL	ENSG00000112972	HMGCS1	3720.31	1.23575	0.0862578	14.3263	1.5e-46	3.78e-44	3157	A0A024R059
MLXIPL	ENSG00000028137	TNFRSF1B	590.209	-1.61706	0.112996	-14.3108	1.87e-46	4.69e-44	7133	P20333
PPARG	ENSG00000169429	CXCL8	439.049	2.62913	0.183874	14.2985	2.23e-46	4.93e-44	3576	A0A024RDA5
MLXIPL	ENSG00000074964	ARHGEF10L	1036.74	-1.03048	0.0723004	-14.2528	4.31e-46	1.07e-43	55160	Q9HCE6
MLXIPL	ENSG00000160712	IL6R	596.163	-1.2003	0.084343	-14.2311	5.87e-46	1.44e-43	3570	A0N0L5
PPARG	ENSG00000064205	CCN5	14676.6	-2.22158	0.156259	-14.2173	7.15e-46	1.56e-43	8839	O76076
MLXIPL	ENSG00000140416	TPM1	3171.53	1.34205	0.0944761	14.2051	8.51e-46	2.07e-43	7168	A0A0K0K1I0
PPARG	ENSG00000135744	AGT	628.123	-2.91156	0.205457	-14.1711	1.38e-45	2.99e-43	183	B0ZBE2
PPARG	ENSG00000158445	KCNB1	954	-2.45717	0.173677	-14.1479	1.92e-45	4.12e-43	3745	Q14721
PPARG	ENSG00000127241	MASP1	8674.75	-1.52899	0.108187	-14.1329	2.38e-45	5.05e-43	5648	P48740
MLXIPL	ENSG00000125968	ID1	3440.1	2.26891	0.160579	14.1296	2.5e-45	6.01e-43	3397	P41134
MLXIPL	ENSG00000106484	MEST	1793.76	-1.92028	0.136468	-14.0712	5.71e-45	1.36e-42	4232	B4DQW6
PPARG	ENSG00000156427	FGF18	315.915	-3.37077	0.239736	-14.0604	6.65e-45	1.38e-42	8817	O76093
PPARG	ENSG00000125675	GRIA3	914.486	-1.27405	0.0906696	-14.0515	7.54e-45	1.54e-42	2892	P42263
MLXIPL	ENSG00000061918	GUCY1B1	841.937	-1.33656	0.0950994	-14.0543	7.25e-45	1.71e-42	2983	Q02153
PPARG	ENSG00000135069	PSAT1	1907.61	1.33903	0.0953773	14.0393	8.95e-45	1.79e-42	29968	A0A024R280
PPARG	ENSG00000075240	GRAMD4	1095.49	-1.02793	0.0732159	-14.0398	8.9e-45	1.79e-42	23151	Q6IC98
PPARG	ENSG00000184347	SLIT3	30836.7	-1.80403	0.128707	-14.0166	1.23e-44	2.45e-42	6586	O75094
PPARG	ENSG00000166819	PLIN1	607.575	-3.61376	0.257888	-14.0129	1.3e-44	2.56e-42	5346	O60240
PPARG	ENSG00000188257	PLA2G2A	1614.96	-5.40003	0.385654	-14.0023	1.51e-44	2.94e-42	5320	A0A024RA96
PPARG	ENSG00000064886	CHI3L2	1154.23	-2.72596	0.195021	-13.9778	2.13e-44	4.12e-42	1117	Q15782
MLXIPL	ENSG00000125384	PTGER2	480.815	1.33015	0.0950763	13.9903	1.79e-44	4.18e-42	5732	P43116
PPARG	ENSG00000011105	TSPAN9	804.601	-1.02649	0.0735208	-13.9619	2.66e-44	5.1e-42	10867	O75954
MLXIPL	ENSG00000116016	EPAS1	5146.91	-1.10109	0.0788112	-13.9712	2.34e-44	5.37e-42	2034	B3KW07
PPARG	ENSG00000160161	CILP2	400.525	-3.03066	0.218025	-13.9005	6.29e-44	1.18e-41	148113	Q8IUL8
MLXIPL	ENSG00000079459	FDFT1	5731.31	1.22201	0.0878626	13.9082	5.65e-44	1.27e-41	2222	P37268
PPARG	ENSG00000196616	ADH1B	114992	-2.20245	0.158614	-13.8856	7.75e-44	1.45e-41	125	P00325
PPARG	ENSG00000176658	MYO1D	501.963	-2.40528	0.173255	-13.8829	8.04e-44	1.49e-41	4642	J3QRN6
PPARG	ENSG00000170370	EMX2	261.864	-2.05107	0.147883	-13.8695	9.69e-44	1.76e-41	2018	Q04743
PPARG	ENSG00000110042	DTX4	662.171	-1.40468	0.101278	-13.8695	9.69e-44	1.76e-41	23220	Q9Y2E6
PPARG	ENSG00000164619	BMPER	1434.5	-1.32622	0.0956779	-13.8613	1.09e-43	1.96e-41	168667	A0A090N7U6
MLXIPL	ENSG00000181092	ADIPOQ	5273.82	-5.43683	0.391821	-13.8758	8.88e-44	1.99e-41	9370	A8K660
MLXIPL	ENSG00000154258	ABCA9	1980.12	-1.97106	0.142149	-13.8661	1.02e-43	2.25e-41	10350	Q8IUA7
PPARG	ENSG00000118257	NRP2	1405.15	-1.69002	0.122095	-13.8418	1.43e-43	2.55e-41	8828	O60462
MLXIPL	ENSG00000154175	ABI3BP	6610.08	-2.32482	0.167806	-13.8542	1.2e-43	2.64e-41	25890	Q7Z7G0
MLXIPL	ENSG00000132561	MATN2	425.133	-2.09764	0.151462	-13.8493	1.28e-43	2.8e-41	4147	O00339
PPARG	ENSG00000112769	LAMA4	19182.2	-1.4963	0.108302	-13.8159	2.04e-43	3.62e-41	3910	A0A0A0MQS9
PPARG	ENSG00000182580	EPHB3	366.119	-1.80514	0.130773	-13.8036	2.42e-43	4.26e-41	2049	P54753
DENND5B	ENSG00000170456	DENND5B	568.059	-1.78944	0.126968	-14.0936	4.16e-45	7.39e-41	160518	G3V1S3
PPARG	ENSG00000170962	PDGFD	196.352	-2.77847	0.202715	-13.7063	9.31e-43	1.61e-40	80310	Q9GZP0
MLXIPL	ENSG00000131773	KHDRBS3	225.848	-2.16059	0.157607	-13.7087	9.01e-43	1.91e-40	10656	O75525
PPARG	ENSG00000049239	H6PD	9991.5	-1.29934	0.0948888	-13.6933	1.11e-42	1.91e-40	9563	R4GMU1
MLXIPL	ENSG00000139174	PRICKLE1	335.527	-1.67793	0.122459	-13.702	9.88e-43	2.08e-40	144165	A0A024R0W7
PPARG	ENSG00000168646	AXIN2	1132.21	-1.39022	0.101771	-13.6603	1.75e-42	2.98e-40	8313	Q9Y2T1
MLXIPL	ENSG00000118257	NRP2	1405.15	-1.6779	0.122892	-13.6534	1.93e-42	4.03e-40	8828	O60462
PPARG	ENSG00000125384	PTGER2	480.815	1.28877	0.0946285	13.6192	3.08e-42	5.2e-40	5732	P43116
MLXIPL	ENSG00000064309	CDON	894.655	-2.00701	0.147417	-13.6146	3.28e-42	6.75e-40	50937	Q4KMG0
MLXIPL	ENSG00000170801	HTRA3	114.883	-2.93116	0.215327	-13.6126	3.37e-42	6.87e-40	94031	P83110
MLXIPL	ENSG00000106483	SFRP4	189.845	-2.88733	0.212116	-13.612	3.4e-42	6.87e-40	6424	Q6FHJ7
PPARG	ENSG00000161381	PLXDC1	257.466	-2.94748	0.217553	-13.5483	8.1e-42	1.36e-39	57125	Q8IUK5
MLXIPL	ENSG00000118515	SGK1	1067.01	-1.41638	0.104495	-13.5546	7.45e-42	1.5e-39	6446	O00141
PPARG	ENSG00000140931	CMTM3	1500.43	-1.12222	0.0830011	-13.5206	1.18e-41	1.97e-39	123920	A0A024R6Y8
PPARG	ENSG00000061918	GUCY1B1	841.937	-1.266	0.0936572	-13.5174	1.23e-41	2.02e-39	2983	Q02153
PPARG	ENSG00000117643	MAN1C1	339.927	-1.78648	0.132159	-13.5176	1.23e-41	2.02e-39	57134	Q59G34
MLXIPL	ENSG00000181804	SLC9A9	1368.46	-1.15173	0.0851203	-13.5306	1.03e-41	2.06e-39	285195	Q8IVB4
MLXIPL	ENSG00000184371	CSF1	6584.81	-1.26865	0.0937826	-13.5276	1.08e-41	2.13e-39	1435	A0A024R0A1
PPARG	ENSG00000011465	DCN	186570	-1.74596	0.129211	-13.5125	1.32e-41	2.15e-39	1634	P07585
MLXIPL	ENSG00000115758	ODC1	2811.43	1.69543	0.125685	13.4895	1.8e-41	3.54e-39	4953	B4DXF8
PPARG	ENSG00000112902	SEMA5A	1840.29	-2.41894	0.17965	-13.4647	2.52e-41	4.01e-39	9037	Q13591
PPARG	ENSG00000161638	ITGA5	10287.4	1.12027	0.0832186	13.4618	2.62e-41	4.14e-39	3678	B2R627
MLXIPL	ENSG00000151150	ANK3	575.306	2.69852	0.200345	13.4694	2.37e-41	4.61e-39	288	Q12955
MLXIPL	ENSG00000164125	GASK1B	7900.62	-1.7124	0.127163	-13.4662	2.47e-41	4.78e-39	51313	Q6UWH4
MLXIPL	ENSG00000076555	ACACB	2046.24	-2.14662	0.159481	-13.46	2.69e-41	5.15e-39	32	O00763
PPARG	ENSG00000106366	SERPINE1	17714.7	1.40774	0.104813	13.431	3.98e-41	6.24e-39	5054	A0A024QYT5
PPARG	ENSG00000151150	ANK3	575.306	2.68716	0.200239	13.4198	4.63e-41	7.21e-39	288	Q12955
PPARG	ENSG00000143867	OSR1	1410.38	-1.30284	0.0971239	-13.4142	4.99e-41	7.71e-39	130497	Q8TAX0
PPARG	ENSG00000134057	CCNB1	1528.3	1.76887	0.132034	13.3971	6.29e-41	9.65e-39	891	P14635
MLXIPL	ENSG00000187634	SAMD11	234.129	2.75091	0.205237	13.4036	5.76e-41	1.1e-38	148398	Q96NU1
MLXIPL	ENSG00000187210	GCNT1	1151.83	-1.16229	0.087187	-13.331	1.53e-40	2.86e-38	2650	Q02742
PPARG	ENSG00000250634	LINC01182	449.952	1.67234	0.12566	13.3085	2.07e-40	3.15e-38	101929071	n/a
MLXIPL	ENSG00000183486	MX2	341.291	-3.49155	0.262314	-13.3105	2.01e-40	3.74e-38	4600	P20592
PPARG	ENSG00000166278	C2	1224.18	-1.87128	0.140857	-13.285	2.83e-40	4.28e-38	717	P06681
MLXIPL	ENSG00000197614	MFAP5	29786.1	-1.83646	0.138148	-13.2934	2.53e-40	4.67e-38	8076	B3KW70
PPARG	ENSG00000164659	ELAPOR2	337.117	-1.65442	0.124737	-13.2632	3.78e-40	5.68e-38	222223	A8MWY0
MLXIPL	ENSG00000148344	PTGES	3924.02	-1.0952	0.0825004	-13.275	3.23e-40	5.93e-38	9536	O14684
PPARG	ENSG00000159640	ACE	1132.53	-1.65207	0.12466	-13.2526	4.36e-40	6.46e-38	1636	B4DKH4
PPARG	ENSG00000050628	PTGER3	233.671	-2.51778	0.190008	-13.2509	4.46e-40	6.56e-38	5733	P43115
PPARG	ENSG00000176678	FOXL1	866.706	1.52252	0.114931	13.2472	4.68e-40	6.85e-38	2300	Q12952
MLXIPL	ENSG00000166819	PLIN1	607.575	-3.4023	0.257377	-13.2191	6.81e-40	1.23e-37	5346	O60240
PPARG	ENSG00000115758	ODC1	2811.43	1.65856	0.125635	13.2015	8.6e-40	1.24e-37	4953	B4DXF8
PPARG	ENSG00000116717	GADD45A	2089.33	1.116	0.084565	13.197	9.13e-40	1.31e-37	1647	P24522
PPARG	ENSG00000181804	SLC9A9	1368.46	-1.11125	0.0842877	-13.184	1.09e-39	1.54e-37	285195	Q8IVB4
PPARG	ENSG00000196975	ANXA4	3300.1	-1.00694	0.076488	-13.1647	1.4e-39	1.98e-37	307	P09525
PPARG	ENSG00000154262	ABCA6	2232.74	-1.69662	0.128985	-13.1536	1.62e-39	2.28e-37	23460	Q8N139
MLXIPL	ENSG00000173530	TNFRSF10D	501.915	1.57198	0.119504	13.1542	1.61e-39	2.89e-37	8793	Q9UBN6
PPARG	ENSG00000115461	IGFBP5	43077	-3.19933	0.24371	-13.1276	2.29e-39	3.19e-37	3488	A0A024R433
PPARG	ENSG00000101347	SAMHD1	6484.5	-1.94746	0.148448	-13.1189	2.57e-39	3.56e-37	25939	Q59H15
MLXIPL	ENSG00000067064	IDI1	2070.07	1.22183	0.0930176	13.1355	2.06e-39	3.68e-37	3422	Q13907
MLXIPL	ENSG00000149633	KIAA1755	313.435	-2.15321	0.163989	-13.1303	2.21e-39	3.91e-37	85449	Q5JYT7
PPARG	ENSG00000158966	CACHD1	413.108	-1.37143	0.104715	-13.0967	3.44e-39	4.74e-37	57685	Q5VU97
PPARG	ENSG00000161249	DMKN	239.112	-3.3056	0.252961	-13.0676	5.04e-39	6.86e-37	93099	A3EZ84
MLXIPL	ENSG00000102172	SMS	3074.43	1.07878	0.0825308	13.0713	4.81e-39	8.34e-37	6611	P52788
PPARG	ENSG00000140416	TPM1	3171.53	1.23243	0.0944288	13.0514	6.24e-39	8.44e-37	7168	A0A0K0K1I0
PPARG	ENSG00000160712	IL6R	596.163	-1.06536	0.0816527	-13.0474	6.57e-39	8.83e-37	3570	A0N0L5
PPARG	ENSG00000010319	SEMA3G	455.678	-3.27592	0.251321	-13.0348	7.75e-39	1.04e-36	56920	Q9NS98
MLXIPL	ENSG00000133083	DCLK1	327.898	-3.50796	0.269104	-13.0357	7.67e-39	1.31e-36	9201	O15075
MLXIPL	ENSG00000106809	OGN	473.308	-1.94372	0.149135	-13.0333	7.91e-39	1.34e-36	4969	A8K0R3
MLXIPL	ENSG00000153246	PLA2R1	1417.89	-1.16614	0.089647	-13.0082	1.1e-38	1.86e-36	22925	Q13018
MLXIPL	ENSG00000139329	LUM	10577.4	-1.51378	0.116393	-13.0057	1.14e-38	1.9e-36	4060	P51884
PPARG	ENSG00000115884	SDC1	352.42	-1.8775	0.144834	-12.9632	1.98e-38	2.63e-36	6382	P18827
MLXIPL	ENSG00000050628	PTGER3	233.671	-2.52107	0.194281	-12.9764	1.66e-38	2.77e-36	5733	P43115
MLXIPL	ENSG00000169418	NPR1	329.277	-2.99493	0.23094	-12.9684	1.85e-38	3.06e-36	4881	A0A140VJE6
PPARG	ENSG00000100234	TIMP3	27403.6	-1.03901	0.0803113	-12.9373	2.77e-38	3.63e-36	7078	P35625
MLXIPL	ENSG00000049239	H6PD	9991.5	-1.22952	0.0949449	-12.9498	2.36e-38	3.88e-36	9563	R4GMU1
PPARG	ENSG00000183486	MX2	341.291	-3.31926	0.257149	-12.9079	4.06e-38	5.29e-36	4600	P20592
MLXIPL	ENSG00000196549	MME	37543	-1.08719	0.0841146	-12.9251	3.25e-38	5.31e-36	4311	P08473
MLXIPL	ENSG00000243649	CFB	1459.82	-1.90544	0.147864	-12.8864	5.37e-38	8.66e-36	629	A0A1U9X7H8
MLXIPL	ENSG00000091136	LAMB1	40717.9	-1.08732	0.0843986	-12.8832	5.6e-38	8.98e-36	3912	P07942
PPARG	ENSG00000113212	PCDHB7	403.086	-1.35309	0.10537	-12.8414	9.61e-38	1.25e-35	56129	Q9Y5E2
PPARG	ENSG00000115896	PLCL1	734.328	-1.33571	0.104038	-12.8387	9.95e-38	1.28e-35	5334	Q15111
MLXIPL	ENSG00000152580	IGSF10	802.782	-2.0564	0.160154	-12.8401	9.77e-38	1.55e-35	285313	Q6WRI0
PPARG	ENSG00000243137	PSG4	3669.61	-2.15662	0.168528	-12.7968	1.71e-37	2.19e-35	5672	B3KQL2
MLXIPL	ENSG00000101846	STS	1935.93	-1.33108	0.104189	-12.7757	2.24e-37	3.51e-35	412	P08842
MLXIPL	ENSG00000158445	KCNB1	954	-2.20939	0.173448	-12.7381	3.63e-37	5.61e-35	3745	Q14721
PPARG	ENSG00000239268	n/a	292.634	-2.66516	0.209689	-12.7101	5.2e-37	6.5e-35	n/a	n/a
MLXIPL	ENSG00000161381	PLXDC1	257.466	-2.76974	0.217797	-12.7171	4.75e-37	7.26e-35	57125	Q8IUK5
[truncated: 5,265 more rows]

## Sheet: ST16. KD RNA-seq GSEA
knockdown_cell_line	source	term_name	pval_fwer	fdr_qval	es	nes	pval_nominal	size	rank_at_max	leading_edge	ref_cond
[truncated: 2,605 more rows]
